# Supplementary material for: Evidence for a multi-level trophic organization of the human gut microbiome
Source: PLoS Comput Biol. 2019 Dec 19;15(12):e1007524. doi: 10.1371/journal.pcbi.1007524 (PMC6922320; doi:10.1371/journal.pcbi.1007524)
Supplement: S1 Table — Table of all 4,248 interactions between microbes and metabolites used in the model, from Ref. [6]. (XLSX) [file pcbi.1007524.s013.xlsx]

## Sheet: Species-Metabolites Interaction
metabolites_ID	microbes_ID	edge_types (2 represents nutrient intake, 3 represents release as byproduct and 5 represents both intake and release)
2001	896	2
2001	832	2
2001	831	2
2001	600	3
2001	571	3
2001	570	5
2001	436	3
2001	435	3
2001	350	2
2001	115	3
2002	1221	2
2003	1106	2
2003	1105	2
2003	1104	2
2003	1103	2
2003	1102	2
2003	835	2
2003	832	2
2003	831	2
2003	134	3
2004	977	2
2004	831	2
2004	586	3
2004	304	2
2004	157	3
2004	134	3
2005	835	2
2005	831	5
2005	586	3
2005	585	3
2005	570	3
2005	560	3
2005	295	3
2005	294	3
2005	293	3
2006	325	3
2006	324	3
2006	303	3
2007	964	2
2007	963	2
2007	877	2
2007	469	2
2007	388	2
2007	1221	2
2008	860	2
2008	324	3
2008	76	2
2009	1221	2
2010	963	2
2010	600	2
2010	587	2
2010	304	2
2010	298	2
2010	157	2
2011	898	3
2011	896	3
2011	602	3
2011	585	3
2011	450	3
2011	350	2
2011	1221	2
2011	324	3
2011	309	3
2011	303	3
2011	298	2
2011	157	3
2011	155	3
2011	149	3
2011	115	2
2011	75	2
2011	44	2
2012	325	3
2012	324	3
2012	309	3
2012	303	3
2013	1221	2
2014	1201	2
2014	1197	2
2014	1169	3
2014	1168	3
2014	1167	3
2014	1144	3
2014	1106	3
2014	1105	3
2014	1104	3
2014	1103	3
2014	1102	3
2014	1087	3
2014	1069	3
2014	1068	3
2014	1067	3
2014	1066	3
2014	1065	3
2014	1064	3
2014	1063	3
2014	1062	3
2014	1061	3
2014	1060	3
2014	1059	3
2014	1058	3
2014	1057	3
2014	1056	3
2014	1055	3
2014	1054	3
2014	1053	3
2014	1052	3
2014	1050	3
2014	1049	3
2014	1048	3
2014	1047	3
2014	1046	3
2014	1045	3
2014	1044	3
2014	1043	3
2014	1000	3
2014	987	3
2014	986	3
2014	985	3
2014	984	3
2014	969	3
2014	968	3
2014	966	3
2014	965	3
2014	964	3
2014	963	3
2014	953	2
2014	952	2
2014	916	3
2014	910	3
2014	899	2
2014	895	3
2014	884	3
2014	883	3
2014	881	3
2014	880	3
2014	879	3
2014	878	3
2014	877	3
2014	876	3
2014	875	3
2014	874	3
2014	873	3
2014	872	3
2014	871	3
2014	870	3
2014	869	3
2014	868	3
2014	867	3
2014	866	3
2014	865	3
2014	864	3
2014	840	3
2014	839	3
2014	835	3
2014	832	3
2014	831	3
2014	820	3
2014	814	3
2014	813	3
2014	796	3
2014	750	3
2014	749	3
2014	748	3
2014	747	3
2014	746	3
2014	745	3
2014	744	3
2014	743	3
2014	742	3
2014	741	3
2014	740	3
2014	739	3
2014	738	3
2014	737	3
2014	736	3
2014	735	3
2014	734	3
2014	733	3
2014	732	3
2014	731	3
2014	730	3
2014	714	3
2014	687	2
2014	686	2
2014	685	2
2014	684	2
2014	683	2
2014	682	5
2014	681	2
2014	671	2
2014	663	2
2014	662	2
2014	654	3
2014	653	3
2014	652	3
2014	608	3
2014	607	3
2014	606	3
2014	605	3
2014	604	3
2014	603	3
2014	602	3
2014	601	3
2014	600	3
2014	599	3
2014	598	3
2014	597	3
2014	596	3
2014	595	3
2014	594	3
2014	593	3
2014	592	3
2014	591	3
2014	590	3
2014	589	3
2014	588	3
2014	587	3
2014	586	3
2014	585	3
2014	584	3
2014	583	3
2014	582	3
2014	581	3
2014	570	5
2014	551	3
2014	522	2
2014	520	2
2014	498	2
2014	497	2
2014	496	5
2014	495	2
2014	494	2
2014	481	5
2014	470	3
2014	469	3
2014	464	5
2014	461	2
2014	460	5
2014	459	2
2014	458	2
2014	457	5
2014	456	5
2014	455	2
2014	454	2
2014	453	2
2014	451	3
2014	450	3
2014	449	3
2014	441	3
2014	440	3
2014	439	3
2014	438	3
2014	437	3
2014	421	3
2014	420	3
2014	411	3
2014	409	2
2014	403	5
2014	402	5
2014	401	5
2014	400	5
2014	399	5
2014	398	5
2014	397	5
2014	396	2
2014	395	2
2014	394	2
2014	388	5
2014	339	5
2014	338	3
2014	337	5
2014	333	2
2014	1221	2
2014	328	3
2014	327	3
2014	326	3
2014	325	3
2014	324	3
2014	323	3
2014	322	3
2014	321	3
2014	320	3
2014	319	3
2014	318	3
2014	317	3
2014	316	3
2014	315	3
2014	314	3
2014	313	5
2014	312	3
2014	311	3
2014	310	3
2014	309	3
2014	308	3
2014	307	3
2014	306	3
2014	305	3
2014	304	3
2014	303	3
2014	302	3
2014	301	3
2014	300	3
2014	299	3
2014	298	3
2014	295	3
2014	294	3
2014	293	3
2014	260	3
2014	216	5
2014	215	5
2014	214	5
2014	162	3
2014	159	3
2014	158	3
2014	157	3
2014	156	3
2014	155	3
2014	154	3
2014	153	3
2014	152	3
2014	151	3
2014	150	3
2014	149	3
2014	137	3
2014	136	3
2014	135	3
2014	134	3
2014	133	3
2014	132	3
2014	131	3
2014	130	3
2014	129	3
2014	128	3
2014	127	3
2014	126	3
2014	125	3
2014	124	3
2014	123	3
2014	122	3
2014	121	3
2014	120	3
2014	119	3
2014	115	3
2014	96	3
2014	95	3
2014	94	3
2014	83	3
2014	76	3
2014	75	5
2014	34	3
2014	33	3
2014	32	3
2014	31	3
2014	30	3
2014	9	3
2014	6	3
2014	5	3
2014	4	3
2014	3	3
2015	832	2
2015	831	2
2015	600	3
2016	1221	2
2016	328	3
2016	327	3
2016	326	3
2016	325	3
2016	324	3
2016	323	3
2016	322	3
2016	321	3
2016	320	3
2016	319	3
2016	318	3
2016	317	3
2016	316	3
2016	315	3
2016	314	3
2016	313	3
2016	312	3
2016	311	3
2016	310	3
2016	309	3
2016	308	3
2016	307	3
2016	306	3
2016	305	3
2016	304	3
2016	303	3
2016	302	3
2016	301	3
2016	300	3
2016	299	3
2016	298	3
2016	115	3
2017	1221	2
2018	1221	2
2019	1077	3
2019	1027	2
2019	1007	2
2019	1006	2
2019	977	3
2019	964	2
2019	896	2
2019	886	2
2019	884	3
2019	877	2
2019	862	2
2019	812	2
2019	726	3
2019	723	2
2019	659	3
2019	631	3
2019	601	3
2019	590	2
2019	570	5
2019	450	5
2019	381	2
2019	346	2
2019	1221	2
2019	157	3
2019	153	3
2019	152	3
2019	136	2
2019	134	2
2019	126	2
2019	124	2
2019	115	2
2019	109	3
2020	17	2
2020	16	2
2022	37	2
2023	963	2
2023	215	2
2024	1221	2
2025	1221	2
2027	1221	2
2028	566	3
2028	503	3
2028	1221	2
2029	496	2
2030	1106	2
2030	1104	2
2030	698	2
2030	570	2
2030	496	2
2031	496	2
2032	346	2
2032	194	2
2033	698	2
2033	684	2
2033	681	2
2033	450	2
2033	5	2
2034	964	2
2034	832	2
2034	663	2
2034	388	2
2034	1221	3
2034	126	2
2035	1064	2
2035	1046	2
2035	1027	2
2035	964	2
2035	963	2
2035	934	2
2035	925	2
2035	923	2
2035	807	2
2035	806	2
2035	632	2
2035	629	2
2035	587	2
2035	581	2
2035	469	2
2035	450	3
2035	381	2
2035	1221	2
2035	327	2
2035	324	2
2035	304	2
2035	303	2
2035	298	2
2035	194	2
2035	189	2
2035	186	2
2035	182	2
2035	157	3
2035	152	3
2035	149	3
2035	145	3
2035	115	2
2036	1106	2
2036	1105	2
2036	1104	2
2036	1103	2
2036	1102	2
2036	835	2
2036	832	2
2036	831	2
2036	714	2
2036	496	2
2036	301	3
2036	298	3
2036	159	2
2037	157	3
2037	134	3
2037	129	3
2038	1106	2
2038	1105	2
2038	1104	2
2038	1103	2
2038	1102	2
2038	1087	3
2038	953	3
2038	952	3
2038	877	2
2038	838	3
2038	837	3
2038	835	2
2038	832	3
2038	796	3
2038	654	3
2038	496	2
2038	484	3
2038	483	3
2038	482	3
2038	481	3
2038	480	3
2038	479	3
2038	464	3
2038	461	3
2038	460	3
2038	459	3
2038	458	3
2038	457	3
2038	456	3
2038	455	3
2038	454	3
2038	453	3
2038	438	3
2038	403	2
2038	402	2
2038	401	2
2038	400	2
2038	399	2
2038	398	2
2038	397	2
2038	396	2
2038	395	2
2038	394	2
2038	384	2
2038	339	3
2038	338	3
2038	337	3
2038	1221	2
2038	328	3
2038	327	3
2038	326	3
2038	325	3
2038	324	3
2038	323	3
2038	322	3
2038	321	3
2038	320	3
2038	319	3
2038	318	3
2038	317	3
2038	316	3
2038	315	3
2038	314	3
2038	313	3
2038	312	3
2038	311	3
2038	310	3
2038	309	3
2038	308	3
2038	307	3
2038	306	3
2038	305	3
2038	304	3
2038	303	3
2038	302	3
2038	301	3
2038	300	3
2038	299	3
2038	298	3
2038	260	3
2038	216	3
2038	215	3
2038	214	3
2038	157	3
2038	137	3
2038	136	3
2038	135	3
2038	134	3
2038	133	3
2038	132	3
2038	131	3
2038	130	3
2038	129	3
2038	128	3
2038	127	3
2038	126	3
2038	125	3
2038	124	3
2038	123	3
2038	122	3
2038	121	3
2038	120	3
2038	119	3
2038	76	3
2038	75	3
2038	71	3
2038	70	3
2038	69	3
2038	68	3
2038	67	3
2038	9	3
2040	450	3
2040	436	3
2040	322	3
2040	236	3
2041	1104	2
2041	313	3
2041	17	2
2041	16	2
2042	714	2
2042	689	2
2042	688	2
2042	684	2
2042	683	2
2042	682	2
2042	1221	2
2042	83	2
2042	5	2
2043	1091	2
2043	1087	2
2043	1046	2
2043	968	2
2043	965	2
2043	963	2
2043	952	2
2043	916	2
2043	877	2
2043	870	2
2043	812	2
2043	653	2
2043	652	2
2043	625	2
2043	624	2
2043	623	2
2043	570	2
2043	551	2
2043	471	2
2043	469	2
2043	460	2
2043	457	2
2043	339	2
2043	331	2
2043	330	2
2043	329	2
2043	328	2
2043	306	2
2043	298	2
2043	260	2
2043	216	2
2043	215	2
2043	162	2
2043	153	2
2043	149	2
2043	137	2
2043	135	2
2043	134	2
2043	129	2
2043	76	2
2043	39	2
2043	37	2
2043	28	2
2043	3	2
2044	916	2
2044	469	2
2044	328	2
2044	153	2
2046	632	3
2046	600	3
2046	597	3
2046	594	3
2046	592	3
2046	586	3
2046	585	3
2046	581	3
2046	450	2
2046	323	2
2046	320	5
2046	314	2
2046	312	2
2046	311	2
2046	157	3
2046	153	3
2046	152	3
2046	151	3
2046	149	3
2046	136	3
2046	134	2
2046	128	2
2046	126	5
2048	1221	2
2049	632	3
2049	600	3
2049	597	3
2049	594	3
2049	592	3
2049	586	3
2049	585	3
2049	581	3
2049	450	2
2049	323	2
2049	320	5
2049	314	2
2049	312	2
2049	311	2
2049	157	3
2049	153	3
2049	152	3
2049	151	3
2049	149	3
2049	136	3
2049	134	2
2049	128	2
2049	126	5
2050	1059	2
2050	831	2
2050	1221	2
2052	698	2
2052	17	2
2052	16	2
2052	9	2
2053	600	2
2053	570	2
2053	1221	2
2053	39	2
2053	38	2
2053	17	2
2053	16	2
2053	9	2
2053	7	2
2055	1220	3
2055	1169	3
2055	1152	2
2055	1144	3
2055	1134	3
2055	1106	5
2055	1104	5
2055	1102	3
2055	1091	3
2055	1069	3
2055	1068	3
2055	1067	3
2055	1066	3
2055	1065	3
2055	1064	3
2055	1063	3
2055	1062	3
2055	1061	3
2055	1060	3
2055	1059	3
2055	1058	3
2055	1057	3
2055	1056	3
2055	1055	3
2055	1054	3
2055	1053	3
2055	1052	3
2055	1050	3
2055	1049	3
2055	1048	3
2055	1047	3
2055	1046	3
2055	1045	3
2055	1044	3
2055	1043	3
2055	1000	3
2055	965	5
2055	963	3
2055	952	3
2055	911	3
2055	896	5
2055	884	3
2055	883	3
2055	860	3
2055	840	3
2055	839	3
2055	835	5
2055	832	2
2055	820	3
2055	804	3
2055	750	3
2055	749	3
2055	748	3
2055	747	3
2055	746	3
2055	745	3
2055	744	3
2055	743	3
2055	742	3
2055	741	3
2055	740	3
2055	739	3
2055	738	3
2055	737	3
2055	736	3
2055	735	3
2055	734	3
2055	733	3
2055	732	3
2055	731	3
2055	730	3
2055	702	3
2055	691	2
2055	689	2
2055	687	2
2055	686	2
2055	684	5
2055	683	5
2055	682	5
2055	681	5
2055	679	2
2055	673	2
2055	672	2
2055	671	2
2055	666	2
2055	663	2
2055	662	2
2055	661	2
2055	652	3
2055	629	3
2055	628	3
2055	627	3
2055	626	3
2055	607	3
2055	606	3
2055	605	3
2055	604	3
2055	603	3
2055	602	3
2055	601	3
2055	600	3
2055	599	3
2055	598	3
2055	597	3
2055	596	3
2055	595	3
2055	594	3
2055	593	3
2055	592	3
2055	591	3
2055	590	3
2055	589	3
2055	588	3
2055	587	3
2055	586	3
2055	585	3
2055	584	3
2055	583	3
2055	582	3
2055	581	3
2055	571	3
2055	570	3
2055	558	2
2055	541	3
2055	497	3
2055	496	3
2055	469	5
2055	464	3
2055	461	3
2055	460	3
2055	459	3
2055	458	3
2055	457	5
2055	456	3
2055	455	3
2055	454	3
2055	453	3
2055	451	3
2055	450	3
2055	449	3
2055	420	3
2055	409	3
2055	403	5
2055	402	2
2055	401	2
2055	400	2
2055	399	2
2055	398	2
2055	397	2
2055	388	2
2055	387	2
2055	339	3
2055	1221	5
2055	328	3
2055	327	3
2055	326	3
2055	325	3
2055	324	3
2055	323	3
2055	322	3
2055	321	3
2055	320	3
2055	319	3
2055	318	3
2055	317	3
2055	316	3
2055	315	3
2055	314	3
2055	313	3
2055	312	3
2055	311	3
2055	310	3
2055	309	3
2055	308	3
2055	307	3
2055	306	3
2055	305	3
2055	304	3
2055	303	3
2055	302	3
2055	301	3
2055	300	3
2055	299	3
2055	298	3
2055	287	2
2055	229	2
2055	216	3
2055	215	3
2055	214	3
2055	162	2
2055	137	5
2055	136	5
2055	135	5
2055	134	5
2055	133	5
2055	132	5
2055	131	5
2055	130	5
2055	129	5
2055	128	5
2055	127	5
2055	126	5
2055	125	5
2055	124	5
2055	123	5
2055	122	5
2055	121	5
2055	120	5
2055	119	5
2055	117	3
2055	116	3
2055	115	3
2055	114	3
2055	113	3
2055	112	3
2055	111	3
2055	110	3
2055	109	3
2055	108	3
2055	107	3
2055	106	3
2055	105	3
2055	104	3
2055	103	3
2055	102	3
2055	101	3
2055	100	3
2055	99	3
2055	98	3
2055	75	3
2055	44	3
2055	13	2
2055	10	2
2055	9	3
2055	5	2
2055	3	3
2056	1104	2
2056	313	2
2058	1221	2
2059	1221	2
2060	1091	2
2060	1089	2
2060	1004	2
2060	968	2
2060	952	2
2060	877	2
2060	870	2
2060	796	2
2060	698	2
2060	653	2
2060	652	2
2060	570	2
2060	551	2
2060	457	2
2060	421	2
2060	338	2
2060	1221	2
2060	298	2
2060	216	2
2060	215	2
2060	137	2
2060	134	2
2060	129	2
2060	39	2
2060	38	2
2060	28	2
2060	17	2
2060	16	2
2061	1091	2
2061	1087	2
2061	1069	2
2061	1064	2
2061	1059	2
2061	964	2
2061	952	2
2061	826	2
2061	796	2
2061	652	2
2061	629	2
2061	607	2
2061	606	2
2061	605	2
2061	604	2
2061	603	2
2061	602	2
2061	601	2
2061	600	2
2061	599	2
2061	598	2
2061	597	2
2061	596	2
2061	595	2
2061	594	2
2061	593	2
2061	592	2
2061	591	2
2061	590	2
2061	589	2
2061	588	2
2061	587	2
2061	586	2
2061	585	2
2061	584	2
2061	583	2
2061	582	2
2061	581	2
2061	551	2
2061	471	2
2061	464	2
2061	460	2
2061	421	2
2061	420	2
2061	339	2
2061	338	2
2061	337	2
2061	1221	2
2061	330	2
2061	309	2
2061	260	2
2061	216	2
2061	215	2
2061	162	2
2061	158	2
2061	157	2
2061	156	2
2061	155	2
2061	154	2
2061	153	2
2061	152	2
2061	151	2
2061	150	2
2061	149	2
2061	137	2
2061	136	2
2061	135	2
2061	134	2
2061	133	2
2061	132	2
2061	131	2
2061	130	2
2061	129	2
2061	128	2
2061	127	2
2061	126	2
2061	125	2
2061	124	2
2061	123	2
2061	122	2
2061	121	2
2061	120	2
2061	119	2
2061	76	2
2061	75	2
2061	28	2
2061	6	2
2062	450	2
2063	157	2
2063	155	2
2063	154	2
2063	153	2
2063	151	2
2064	1091	2
2064	1089	2
2064	1087	2
2064	969	2
2064	850	2
2064	796	2
2064	698	2
2064	652	2
2064	471	2
2064	450	2
2064	421	2
2064	420	2
2064	338	2
2064	1221	2
2064	330	2
2064	317	2
2064	298	2
2064	260	2
2064	216	2
2064	215	2
2064	162	2
2064	158	2
2064	157	2
2064	156	2
2064	155	2
2064	154	2
2064	153	2
2064	152	2
2064	151	2
2064	150	2
2064	149	2
2064	137	2
2064	134	2
2064	129	2
2064	124	2
2064	76	2
2064	68	2
2064	17	2
2064	16	2
2064	8	2
2064	6	2
2065	471	2
2065	450	2
2065	216	2
2065	136	2
2065	134	2
2065	129	2
2065	126	2
2065	124	2
2066	698	2
2066	570	2
2066	450	2
2066	7	2
2067	471	2
2067	421	2
2067	1221	2
2067	329	2
2067	158	2
2067	157	2
2067	155	2
2067	154	2
2067	153	2
2067	152	2
2067	151	2
2067	136	2
2067	134	2
2067	129	2
2067	126	2
2067	124	2
2068	1220	2
2068	1201	2
2068	1144	2
2068	1134	2
2068	1128	2
2068	1127	2
2068	1126	2
2068	1125	2
2068	1124	2
2068	1091	2
2068	1089	2
2068	1087	2
2068	1057	2
2068	1053	2
2068	1046	2
2068	1013	2
2068	1004	2
2068	987	2
2068	986	2
2068	985	2
2068	984	2
2068	968	2
2068	963	2
2068	952	2
2068	918	2
2068	917	2
2068	916	2
2068	911	2
2068	899	2
2068	896	2
2068	884	2
2068	883	2
2068	877	2
2068	870	2
2068	850	2
2068	839	2
2068	814	2
2068	812	2
2068	796	2
2068	666	2
2068	654	2
2068	653	2
2068	652	2
2068	629	2
2068	625	2
2068	624	2
2068	623	2
2068	600	2
2068	597	2
2068	592	2
2068	583	2
2068	581	2
2068	570	2
2068	551	2
2068	522	2
2068	521	2
2068	520	2
2068	513	2
2068	512	2
2068	481	2
2068	471	2
2068	469	2
2068	464	2
2068	460	2
2068	457	2
2068	456	2
2068	455	2
2068	450	2
2068	438	2
2068	421	2
2068	420	2
2068	401	2
2068	339	2
2068	338	2
2068	1221	2
2068	331	2
2068	330	2
2068	329	2
2068	328	2
2068	324	2
2068	309	2
2068	306	2
2068	304	2
2068	303	2
2068	301	2
2068	298	2
2068	260	2
2068	216	2
2068	215	2
2068	195	2
2068	162	2
2068	161	2
2068	157	2
2068	153	2
2068	152	2
2068	151	2
2068	149	2
2068	137	2
2068	134	2
2068	129	2
2068	126	2
2068	98	2
2068	83	2
2068	76	2
2068	75	2
2068	71	2
2068	70	2
2068	69	2
2068	68	2
2068	67	2
2068	44	2
2068	40	2
2068	38	2
2068	28	2
2068	17	2
2068	16	2
2068	11	2
2068	8	2
2068	6	2
2069	698	2
2069	450	2
2069	216	2
2069	157	2
2069	136	2
2069	134	2
2069	129	2
2069	126	2
2069	124	2
2069	28	2
2070	698	2
2070	1221	2
2070	134	2
2071	1069	2
2071	1068	2
2071	1067	2
2071	1066	2
2071	1065	2
2071	1064	2
2071	1063	2
2071	1062	2
2071	1061	2
2071	1060	2
2071	1059	2
2071	1058	2
2071	1057	2
2071	1056	2
2071	1055	2
2071	1054	2
2071	1053	2
2071	1052	2
2071	1050	2
2071	1049	2
2071	1048	2
2071	1047	2
2071	1046	2
2071	1045	2
2071	1044	2
2071	1043	2
2071	1004	2
2071	726	2
2071	605	2
2071	602	2
2071	601	3
2071	600	2
2071	599	2
2071	592	2
2071	591	5
2071	590	2
2071	587	2
2071	581	2
2071	551	2
2071	337	2
2071	309	2
2071	152	2
2071	137	2
2071	37	2
2071	28	2
2071	17	2
2071	16	2
2072	1091	2
2072	1087	2
2072	1004	2
2072	968	2
2072	839	2
2072	814	2
2072	812	2
2072	796	2
2072	653	2
2072	652	2
2072	624	2
2072	623	2
2072	581	2
2072	551	2
2072	471	2
2072	339	2
2072	1221	2
2072	330	2
2072	329	2
2072	298	2
2072	260	2
2072	216	2
2072	215	2
2072	162	2
2072	145	2
2072	137	2
2072	134	2
2072	129	2
2072	76	2
2072	71	2
2072	70	2
2072	69	2
2072	68	2
2072	67	2
2072	55	2
2072	17	2
2072	8	2
2073	969	2
2073	968	2
2073	967	2
2073	966	2
2073	965	2
2073	964	2
2073	963	2
2073	158	2
2073	157	2
2073	156	2
2073	155	2
2073	154	2
2073	153	2
2073	152	2
2073	151	2
2073	150	2
2073	149	2
2073	137	2
2073	135	2
2073	134	2
2073	129	2
2074	698	2
2074	551	2
2074	450	2
2074	438	2
2074	1221	2
2074	330	2
2074	329	2
2074	153	2
2074	134	2
2074	129	2
2074	17	2
2074	16	2
2075	1007	2
2075	1006	2
2075	1005	2
2075	1004	2
2075	977	2
2075	551	2
2075	421	2
2075	1221	2
2075	309	2
2075	137	2
2075	39	2
2075	28	2
2075	17	2
2075	16	2
2076	602	2
2076	599	2
2076	593	2
2076	591	2
2076	587	2
2076	441	2
2076	440	2
2076	439	2
2076	438	2
2076	437	2
2077	450	2
2078	1087	2
2078	625	2
2078	623	2
2078	76	2
2079	1091	2
2079	1089	2
2079	1004	2
2079	968	2
2079	952	2
2079	877	2
2079	870	2
2079	814	2
2079	812	2
2079	698	2
2079	653	2
2079	652	2
2079	570	2
2079	551	2
2079	522	2
2079	471	2
2079	421	2
2079	338	2
2079	1221	2
2079	298	2
2079	216	2
2079	215	2
2079	157	2
2079	137	2
2079	134	2
2079	129	2
2079	28	2
2079	8	2
2080	726	2
2081	632	3
2081	600	3
2081	597	3
2081	594	3
2081	592	3
2081	586	3
2081	585	3
2081	581	3
2081	323	3
2081	320	3
2081	314	3
2081	312	3
2081	311	3
2081	159	3
2081	157	3
2081	153	3
2081	152	3
2081	151	3
2081	149	3
2081	136	3
2081	134	3
2081	126	3
2082	1144	2
2082	1087	2
2082	964	2
2082	600	2
2082	593	2
2082	591	2
2082	587	2
2082	585	2
2082	581	2
2082	471	2
2082	328	2
2082	327	2
2082	326	2
2082	325	2
2082	324	2
2082	323	2
2082	322	2
2082	321	2
2082	320	2
2082	319	2
2082	318	2
2082	317	2
2082	316	2
2082	315	2
2082	314	2
2082	313	2
2082	312	2
2082	311	2
2082	310	2
2082	309	2
2082	308	2
2082	307	2
2082	306	2
2082	305	2
2082	304	2
2082	303	2
2082	302	2
2082	301	2
2082	300	2
2082	299	2
2082	298	2
2082	216	2
2082	215	2
2082	214	2
2082	158	2
2082	157	2
2082	153	2
2082	149	2
2082	136	2
2082	134	2
2082	133	2
2082	129	2
2082	126	2
2082	119	2
2082	76	2
2083	697	2
2084	682	2
2085	685	2
2085	684	2
2085	683	2
2085	682	2
2085	677	2
2085	464	3
2085	450	3
2085	320	3
2085	157	3
2085	152	3
2085	149	3
2085	134	3
2085	129	3
2085	126	3
2087	1104	2
2088	551	2
2089	1220	3
2089	1106	2
2089	1105	2
2089	1104	2
2089	1103	2
2089	1102	2
2089	1069	3
2089	1068	3
2089	1067	3
2089	1066	3
2089	1065	3
2089	1064	3
2089	1063	3
2089	1062	3
2089	1061	3
2089	1060	3
2089	1059	3
2089	1058	3
2089	1057	3
2089	1056	3
2089	1055	3
2089	1054	3
2089	1053	3
2089	1052	3
2089	1050	3
2089	1049	3
2089	1048	3
2089	1047	3
2089	1046	3
2089	1045	3
2089	1044	3
2089	1043	3
2089	969	3
2089	964	3
2089	963	3
2089	896	3
2089	835	2
2089	832	2
2089	831	5
2089	714	2
2089	663	2
2089	629	3
2089	628	3
2089	627	3
2089	626	3
2089	608	3
2089	607	3
2089	606	3
2089	605	3
2089	604	3
2089	603	3
2089	602	3
2089	601	3
2089	600	3
2089	599	3
2089	598	3
2089	597	3
2089	596	3
2089	595	3
2089	594	3
2089	593	3
2089	592	3
2089	591	3
2089	590	3
2089	589	3
2089	588	3
2089	587	3
2089	586	3
2089	585	3
2089	584	3
2089	583	3
2089	582	3
2089	581	3
2089	570	3
2089	498	2
2089	497	2
2089	496	2
2089	495	2
2089	494	2
2089	460	3
2089	456	2
2089	451	3
2089	450	3
2089	449	3
2089	421	3
2089	420	3
2089	403	2
2089	402	2
2089	401	2
2089	400	2
2089	399	2
2089	398	2
2089	397	2
2089	395	2
2089	388	2
2089	339	3
2089	331	3
2089	330	3
2089	329	3
2089	328	3
2089	327	3
2089	326	3
2089	325	3
2089	324	3
2089	323	3
2089	322	3
2089	321	3
2089	320	3
2089	319	3
2089	318	3
2089	317	3
2089	316	3
2089	315	3
2089	314	3
2089	313	5
2089	312	3
2089	311	3
2089	310	3
2089	309	3
2089	308	3
2089	307	3
2089	306	3
2089	305	3
2089	304	3
2089	303	3
2089	302	3
2089	301	3
2089	300	3
2089	299	3
2089	298	3
2089	162	3
2089	159	2
2089	158	3
2089	157	3
2089	156	3
2089	155	3
2089	154	3
2089	153	3
2089	152	3
2089	151	3
2089	150	3
2089	149	3
2089	134	3
2089	98	3
2089	44	3
2089	4	2
2089	3	3
2090	831	2
2090	570	2
2090	16	2
2091	1067	3
2091	1057	2
2091	734	2
2091	608	5
2091	601	3
2091	600	3
2091	592	2
2091	591	3
2091	587	5
2091	585	3
2091	581	3
2091	450	3
2091	438	3
2091	1221	2
2091	327	2
2091	318	2
2091	158	3
2091	157	3
2091	155	3
2091	154	3
2091	153	3
2091	152	3
2091	151	5
2091	149	3
2091	145	3
2092	1061	3
2092	1027	3
2092	900	2
2092	896	3
2092	698	2
2092	697	2
2092	570	3
2092	450	3
2092	438	3
2093	1197	2
2093	1176	3
2093	1106	3
2093	1105	3
2093	1104	3
2093	1103	3
2093	1102	3
2093	1007	3
2093	1006	3
2093	1005	3
2093	1004	3
2093	1000	2
2093	977	3
2093	969	3
2093	968	3
2093	966	3
2093	965	3
2093	964	3
2093	953	3
2093	952	3
2093	934	3
2093	918	2
2093	899	2
2093	835	3
2093	831	3
2093	804	3
2093	714	2
2093	698	2
2093	697	2
2093	694	2
2093	690	2
2093	689	2
2093	688	2
2093	687	2
2093	686	2
2093	682	3
2093	678	2
2093	675	2
2093	674	2
2093	673	2
2093	672	2
2093	671	2
2093	670	2
2093	663	2
2093	662	2
2093	652	2
2093	608	3
2093	600	3
2093	587	3
2093	570	2
2093	497	2
2093	469	3
2093	464	3
2093	461	3
2093	460	3
2093	459	3
2093	458	3
2093	457	3
2093	456	3
2093	455	3
2093	454	3
2093	453	3
2093	451	3
2093	450	3
2093	449	3
2093	421	3
2093	420	3
2093	403	5
2093	402	2
2093	401	2
2093	400	2
2093	399	2
2093	398	2
2093	397	2
2093	385	3
2093	384	2
2093	339	3
2093	331	3
2093	330	3
2093	329	3
2093	328	3
2093	234	2
2093	216	3
2093	215	3
2093	214	3
2093	162	2
2093	159	2
2093	158	3
2093	157	3
2093	156	3
2093	155	3
2093	154	3
2093	153	3
2093	152	3
2093	151	3
2093	150	3
2093	149	3
2093	136	3
2093	134	3
2093	133	3
2093	119	3
2093	96	3
2093	95	3
2093	94	3
2093	75	3
2093	5	2
2094	964	2
2094	953	2
2094	952	2
2094	600	2
2094	593	2
2094	587	2
2094	581	2
2094	469	2
2094	464	2
2094	457	2
2094	421	2
2094	339	2
2094	338	2
2094	304	2
2094	216	2
2094	215	2
2094	158	2
2094	157	2
2094	153	2
2094	152	2
2094	151	2
2094	149	2
2094	135	2
2094	134	2
2094	129	2
2094	126	2
2094	75	2
2097	726	2
2097	503	2
2098	1004	2
2098	884	2
2098	832	2
2098	831	2
2098	727	2
2098	698	2
2098	602	2
2098	601	2
2098	599	2
2098	590	2
2098	587	2
2098	586	2
2098	585	2
2098	581	2
2098	570	2
2098	560	2
2098	403	2
2098	402	2
2098	401	2
2098	400	2
2098	399	2
2098	398	2
2098	397	2
2098	1221	2
2098	304	2
2098	295	2
2098	294	2
2098	293	2
2098	159	2
2098	137	2
2099	632	2
2099	600	2
2099	597	2
2099	594	2
2099	592	2
2099	586	2
2099	585	2
2099	581	2
2099	1223	3
2099	320	2
2099	157	2
2099	153	2
2099	152	2
2099	151	2
2099	149	2
2099	126	2
2100	714	2
2100	632	2
2100	600	2
2100	597	2
2100	594	2
2100	592	2
2100	586	2
2100	585	2
2100	581	2
2100	1223	3
2100	320	2
2100	157	2
2100	153	2
2100	152	2
2100	151	2
2100	149	2
2100	126	2
2101	632	2
2101	600	2
2101	597	2
2101	594	2
2101	592	2
2101	586	2
2101	585	2
2101	581	2
2101	320	2
2101	157	2
2101	153	2
2101	152	2
2101	151	2
2101	149	2
2101	126	2
2102	1103	2
2102	714	2
2103	632	2
2103	600	2
2103	594	2
2103	592	2
2103	586	2
2103	585	2
2103	581	2
2103	320	2
2103	157	2
2103	153	2
2103	152	2
2103	151	2
2103	149	2
2104	1103	2
2104	714	2
2105	1221	2
2106	1221	2
2107	1197	2
2107	1169	3
2107	1144	3
2107	1106	3
[truncated: 2,249 more rows]

## Sheet: Species and Metabolite IDs
IDs	Names
3	Acetivibrio cellulolyticus
4	Acetobacter pasteurianus
5	Acetohalobium arabaticum
6	Acholeplasma laidlawii
7	Achromobacter piechaudii
8	Achromobacter xylosoxidans
9	Acidaminococcus fermentans
10	Acidimicrobium ferrooxidans
11	Acidiphilium cryptum
12	Acidithiobacillus caldus
13	Acidithiobacillus ferrooxidans
15	Acidothermus cellulolyticus
16	Acidovorax avenae
17	Acidovorax delafieldii
20	Acinetobacter calcoaceticus
25	Acinetobacter radioresistens
28	Actinobacillus succinogenes
30	Actinomyces coleocanis
31	Actinomyces odontolyticus
32	Actinomyces oris
33	Actinomyces urogenitalis
34	Actinomyces viscosus
35	Actinosynnema mirum
37	Aeromicrobium marinum
38	Aeromonas hydrophila
39	Aeromonas salmonicida
40	Aeropyrum pernix
41	Aggregatibacter actinomycetemcomitans
44	Agrobacterium tumefaciens (Rhizobium radiobacter)
46	Akkermansia muciniphila
49	Alicycliphilus denitrificans
54	Alistipes putredinis
55	Alistipes shahii
59	Allochromatium vinosum
61	Aminobacterium colombiense
64	Anabaena azollae
65	Anabaena variabilis
67	Anaerococcus hydrogenalis
68	Anaerococcus lactolyticus
69	Anaerococcus prevotii
70	Anaerococcus tetradius
71	Anaerococcus vaginalis
75	Anaerostipes caccae
76	Anaerotruncus colihominis
81	Aquifex aeolicus
83	Archaeoglobus fulgidus
84	Archaeoglobus profundus
94	Atopobium parvulum
95	Atopobium rimae
96	Atopobium vaginae
97	Azorhizobium caulinodans
98	Azotobacter vinelandii
99	Bacillus amyloliquefaciens
100	Bacillus anthracis
101	Bacillus atrophaeus
102	Bacillus cellulosilyticus
103	Bacillus cereus
104	Bacillus clausii
105	Bacillus coagulans
106	Bacillus coahuilensis
107	Bacillus halodurans
108	Bacillus licheniformis
109	Bacillus megaterium
110	Bacillus mycoides
111	Bacillus pseudofirmus
112	Bacillus pseudomycoides
113	Bacillus pumilus
114	Bacillus selenitireducens
115	Bacillus subtilis
116	Bacillus thuringiensis
117	Bacillus weihenstephanensis
119	Bacteroides caccae
120	Bacteroides cellulosilyticus
121	Bacteroides coprocola
122	Bacteroides coprophilus
123	Bacteroides dorei
124	Bacteroides eggerthii
125	Bacteroides finegoldii (Alistipes finegoldii)
126	Bacteroides fragilis
127	Bacteroides helcogenes
128	Bacteroides intestinalis
129	Bacteroides ovatus
130	Bacteroides pectinophilus
131	Bacteroides plebeius
132	Bacteroides salanitronis
133	Bacteroides stercoris
134	Bacteroides thetaiotaomicron
135	Bacteroides uniformis
136	Bacteroides vulgatus
137	Bacteroides xylanisolvens
145	Baumannia cicadellinicola
147	Beijerinckia indica
149	Bifidobacterium adolescentis
150	Bifidobacterium angulatum
151	Bifidobacterium animalis
152	Bifidobacterium bifidum
153	Bifidobacterium breve
154	Bifidobacterium catenulatum
155	Bifidobacterium dentium
156	Bifidobacterium gallicum
157	Bifidobacterium longum (Bifidobacterium infantis	Bifidobacterium suis)
158	Bifidobacterium pseudocatenulatum
159	Bilophila wadsworthia
161	Blautia hansenii (Ruminococcus hansenii)
162	Blautia hydrogenotrophica (Ruminococcus hydrogenotrophicus)
181	Bradyrhizobium japonicum
182	Brevibacillus brevis
186	Brucella abortus
189	Brucella melitensis
194	Brucella suis
195	Buchnera aphidicola
197	Burkholderia ambifaria
198	Burkholderia cenocepacia
199	Burkholderia cepacia
201	Burkholderia glumae
204	Burkholderia multivorans
206	Burkholderia phymatum
212	Burkholderia vietnamiensis
214	Butyrivibrio crossotus
215	Butyrivibrio fibrisolvens
216	Butyrivibrio proteoclasticus
219	Caldicellulosiruptor bescii (Anaerocellum thermophilum)
226	Caldicellulosiruptor saccharolyticus
227	Calditerrivibrio nitroreducens
228	Caldivirga maquilingensis
229	Caminibacter mediatlanticus
234	Campylobacter gracilis
236	Campylobacter jejuni
260	Catenibacterium mitsuokai
265	Cellulomonas flavigena
268	Cellulosilyticum lentocellum
281	Chlorobium chlorochromatii
282	Chlorobium ferrooxidans
283	Chlorobium limicola
284	Chlorobium phaeobacteroides
285	Chlorobium vibrioformis
287	Chloroflexus aurantiacus
289	Chromobacterium violaceum
293	Citrobacter koseri
294	Citrobacter rodentium
295	Citrobacter youngae
298	Clostridium acetobutylicum
299	Clostridium asparagiforme
300	Clostridium bartlettii
301	Clostridium beijerinckii
302	Clostridium bolteae
303	Clostridium botulinum
304	Clostridium butyricum
305	Clostridium carboxidivorans
306	Clostridium cellulolyticum
307	Clostridium cellulovorans
308	Clostridium cf
309	Clostridium difficile
310	Clostridium hathewayi
311	Clostridium hiranonis
312	Clostridium hylemonae
313	Clostridium kluyveri
314	Clostridium leptum
315	Clostridium ljungdahlii
316	Clostridium methylpentosum
317	Clostridium nexile
318	Clostridium novyi
319	Clostridium papyrosolvens
320	Clostridium perfringens
321	Clostridium phytofermentans
322	Clostridium saccharolyticum
323	Clostridium scindens
324	Clostridium sporogenes
325	Clostridium sticklandii
326	Clostridium symbiosum
327	Clostridium tetani
328	Clostridium thermocellum
329	Collinsella aerofaciens (Eubacterium aerofaciens)
330	Collinsella intestinalis
331	Collinsella stercoris
333	Comamonas testosteroni
337	Coprococcus catus
338	Coprococcus comes
339	Coprococcus eutactus
346	Corynebacterium diphtheriae
350	Corynebacterium glutamicum
372	Cytophaga hutchinsonii
381	Deinococcus radiodurans
383	Denitrovibrio acetiphilus
384	Desulfarculus baarsii
385	Desulfatibacillum alkenivorans
387	Desulfobacterium autotrophicum
388	Desulfobulbus propionicus
389	Desulfococcus oleovorans
390	Desulfohalobium retbaense
391	Desulfomicrobium baculatum
392	Desulfonatronospira thiodismutans
393	Desulfotalea psychrophila
394	Desulfotomaculum acetoxidans
395	Desulfotomaculum nigrificans
396	Desulfotomaculum reducens
397	Desulfovibrio aespoeensis
398	Desulfovibrio desulfuricans
399	Desulfovibrio fructosovorans
400	Desulfovibrio magneticus
401	Desulfovibrio piger
402	Desulfovibrio salexigens
403	Desulfovibrio vulgaris
409	Desulfuromonas acetoxidans
411	Dialister invisus
420	Dorea formicigenerans
421	Dorea longicatena
425	Eggerthella lenta
434	Ensifer meliloti (Sinorhizobium meliloti)
435	Enterobacter cancerogenus
436	Enterobacter cloacae
437	Enterococcus casseliflavus
438	Enterococcus faecalis (Streptococcus faecalis)
439	Enterococcus faecium (Streptococcus faecium)
440	Enterococcus gallinarum
441	Enterococcus italicus
447	Erysipelothrix rhusiopathiae
449	Escherichia albertii
450	Escherichia coli
451	Escherichia fergusonii
452	Ethanoligenens harbinense
453	Eubacterium cellulosolvens
454	Eubacterium eligens
455	Eubacterium hallii
456	Eubacterium limosum
457	Eubacterium rectale
458	Eubacterium saburreum
459	Eubacterium saphenum
460	Eubacterium siraeum
461	Eubacterium ventriosum
464	Faecalibacterium prausnitzii
469	Fibrobacter succinogenes (Bacteroides succinogenes)
470	Finegoldia magna
471	Flavobacterium johnsoniae
476	Frankia alni
477	Frankia symbiont
479	Fusobacterium gonidiaformans
480	Fusobacterium mortiferum
481	Fusobacterium nucleatum
482	Fusobacterium periodonticum
483	Fusobacterium ulcerans
484	Fusobacterium varium
492	Geobacillus thermodenitrificans
494	Geobacter bemidjiensis
495	Geobacter lovleyi
496	Geobacter metallireducens
497	Geobacter sulfurreducens
498	Geobacter uraniumreducens
503	Gluconobacter oxydans
507	Granulibacter bethesdensis
512	Haemophilus influenzae
513	Haemophilus parainfluenzae
520	Haloarcula marismortui
521	Halobacterium salinarum
522	Haloferax volcanii
541	Helicobacter pylori
551	Holdemania filiformis
554	Hyphomicrobium denitrificans
558	Ignicoccus hospitalis
560	Ilyobacter polytropus
563	Jonesia denitrificans
566	Ketogulonicigenium vulgare
568	Kingella denitrificans
570	Klebsiella pneumoniae
571	Klebsiella variicola
581	Lactobacillus acidophilus
582	Lactobacillus amylolyticus
583	Lactobacillus amylovorus
584	Lactobacillus antri
585	Lactobacillus brevis
586	Lactobacillus buchneri
587	Lactobacillus casei
588	Lactobacillus coleohominis
589	Lactobacillus crispatus
590	Lactobacillus delbrueckii
591	Lactobacillus fermentum
592	Lactobacillus gasseri
593	Lactobacillus helveticus
594	Lactobacillus hilgardii
595	Lactobacillus iners
596	Lactobacillus jensenii
597	Lactobacillus johnsonii
598	Lactobacillus oris
599	Lactobacillus paracasei
600	Lactobacillus plantarum
601	Lactobacillus reuteri
602	Lactobacillus rhamnosus
603	Lactobacillus ruminis
604	Lactobacillus sakei
605	Lactobacillus salivarius
606	Lactobacillus ultunensis
607	Lactobacillus vaginalis
608	Lactococcus lactis
623	Leptotrichia buccalis
624	Leptotrichia goodfellowii
625	Leptotrichia hofstadii
626	Leuconostoc citreum
627	Leuconostoc gasicomitatum
628	Leuconostoc kimchii
629	Leuconostoc mesenteroides
631	Listeria innocua
632	Listeria monocytogenes
652	Marvinbryantia formatexigens
653	Megamonas hypermegale
654	Megasphaera micronuciformis
658	Mesorhizobium ciceri
659	Mesorhizobium loti
660	Mesorhizobium opportunistum
661	Metallosphaera sedula
662	Methanobrevibacter ruminantium
663	Methanobrevibacter smithii
664	Methanocaldococcus fervens
665	Methanocaldococcus infernus
666	Methanocaldococcus jannaschii
667	Methanocaldococcus vulcanius
668	Methanocella paludicola
669	Methanococcoides burtonii
670	Methanococcus aeolicus
671	Methanococcus maripaludis
672	Methanococcus vannielii
673	Methanococcus voltae
674	Methanocorpusculum labreanum
675	Methanoculleus marisnigri
676	Methanohalobium evestigatum
677	Methanohalophilus mahii
678	Methanoplanus petrolearius
679	Methanopyrus kandleri
680	Methanoregula boonei
681	Methanosaeta thermophila
682	Methanosarcina acetivorans
683	Methanosarcina barkeri
684	Methanosarcina mazei
685	Methanosphaera stadtmanae
686	Methanosphaerula palustris
687	Methanospirillum hungatei
688	Methanothermobacter marburgensis
689	Methanothermobacter thermautotrophicus
690	Methanothermococcus okinawensis
691	Methanothermus fervidus
692	Methylacidiphilum infernorum
693	Methylibium petroleiphilum
694	Methylobacillus flagellatus
695	Methylobacter tundripaludum
697	Methylobacterium extorquens (Methylobacterium chloromethanicum)
698	Methylobacterium nodulans
699	Methylobacterium populi
701	Methylocella silvestris
702	Methylococcus capsulatus
703	Methylophaga thiooxidans
704	Methylosinus trichosporium
705	Methylotenera mobilis
706	Micrococcus luteus
711	Mitsuokella multacida
714	Moorella thermoacetica
715	Moraxella catarrhalis
718	Mycobacterium avium
723	Mycobacterium leprae
726	Mycobacterium smegmatis
727	Mycobacterium tuberculosis
730	Mycoplasma agalactiae
731	Mycoplasma alligatoris
732	Mycoplasma arthritidis
733	Mycoplasma bovis
734	Mycoplasma capricolum
735	Mycoplasma conjunctivae
736	Mycoplasma crocodyli
737	Mycoplasma fermentans
738	Mycoplasma gallisepticum
739	Mycoplasma genitalium
740	Mycoplasma haemofelis
741	Mycoplasma hominis
742	Mycoplasma hyopneumoniae
743	Mycoplasma hyorhinis
744	Mycoplasma leachii
745	Mycoplasma mobile
746	Mycoplasma mycoides
747	Mycoplasma penetrans
748	Mycoplasma pneumoniae
749	Mycoplasma pulmonis
750	Mycoplasma synoviae
761	Neisseria flavescens
762	Neisseria gonorrhoeae
765	Neisseria mucosa
772	Nitrobacter hamburgensis
773	Nitrobacter winogradskyi
774	Nitrococcus mobilis
775	Nitrosococcus halophilus
776	Nitrosococcus oceani
777	Nitrosococcus watsoni
778	Nitrosomonas europaea
779	Nitrosomonas eutropha
780	Nitrosopumilus maritimus
781	Nitrosospira multiformis
785	Nostoc punctiforme
796	Odoribacter splanchnicus
797	Oenococcus oeni
804	Oxalobacter formigenes
806	Paenibacillus larvae
807	Paenibacillus polymyxa
812	Parabacteroides distasonis
813	Parabacteroides johnsonii
814	Parabacteroides merdae
816	Paracoccus denitrificans
820	Parvularcula bermudensis
826	Pediococcus acidilactici
827	Pediococcus pentosaceus
831	Pelobacter carbinolicus
832	Pelobacter propionicus
835	Pelotomaculum thermopropionicum
837	Peptoniphilus harei
838	Peptoniphilus lacrimalis
839	Peptostreptococcus anaerobius
840	Peptostreptococcus stomatis
850	Picrophilus torridus
860	Porphyromonas asaccharolytica
862	Porphyromonas gingivalis
864	Prevotella amnii
865	Prevotella bergensis
866	Prevotella bivia
867	Prevotella bryantii
868	Prevotella buccae
869	Prevotella buccalis
870	Prevotella copri
871	Prevotella disiens
872	Prevotella marshii
873	Prevotella melaninogenica (Bacteroides melaninogenicus)
874	Prevotella multiformis
875	Prevotella oralis
876	Prevotella oris
877	Prevotella ruminicola (Bacteroides ruminicola)
878	Prevotella salivae
879	Prevotella tannerae
880	Prevotella timonensis
881	Prevotella veroralis
883	Propionibacterium acnes
884	Propionibacterium freudenreichii (Propionibacterium shermanii)
886	Proteus mirabilis
887	Proteus penneri
895	Pseudoflavonifractor capillosus
896	Pseudomonas aeruginosa
897	Pseudomonas entomophila
898	Pseudomonas fluorescens
899	Pseudomonas mendocina
900	Pseudomonas putida
901	Pseudomonas savastanoi
902	Pseudomonas stutzeri
903	Pseudomonas syringae
910	Pyramidobacter piscolens
911	Pyrobaculum aerophilum
913	Pyrobaculum calidifontis
915	Pyrococcus abyssi
916	Pyrococcus furiosus
917	Pyrococcus horikoshii
918	Ralstonia pickettii
922	Rhizobium etli
923	Rhizobium leguminosarum
925	Rhodobacter capsulatus
926	Rhodobacter sphaeroides
933	Rhodopseudomonas palustris
934	Rhodospirillum rubrum
935	Rhodothermus marinus
952	Roseburia intestinalis
953	Roseburia inulinivorans
955	Roseobacter denitrificans
963	Ruminococcus albus
964	Ruminococcus bromii
965	Ruminococcus flavefaciens
966	Ruminococcus gnavus
967	Ruminococcus lactaris
968	Ruminococcus obeum
969	Ruminococcus torques
977	Salmonella enterica
984	Selenomonas artemidis
985	Selenomonas flueggei
986	Selenomonas noxia
987	Selenomonas sputigena
993	Shewanella denitrificans
1000	Shewanella putrefaciens (Pseudomonas putrefaciens)
1004	Shigella boydii
1005	Shigella dysenteriae
1006	Shigella flexneri
1007	Shigella sonnei
1013	Sodalis glossinidius
1017	Sphaerobacter thermophilus
1020	Sphingobium japonicum
1024	Spirochaeta thermophila
1027	Staphylococcus aureus
1028	Staphylococcus capitis
1029	Staphylococcus carnosus
1030	Staphylococcus epidermidis
1031	Staphylococcus haemolyticus
1032	Staphylococcus hominis
1033	Staphylococcus lugdunensis
1034	Staphylococcus pseudintermedius
1035	Staphylococcus saprophyticus
1036	Staphylococcus warneri
1039	Starkeya novella
1040	Stenotrophomonas maltophilia
1043	Streptococcus agalactiae
1044	Streptococcus anginosus
1045	Streptococcus australis
1046	Streptococcus bovis (Streptococus equinus)
1047	Streptococcus cristatus
1048	Streptococcus downei
1049	Streptococcus dysgalactiae
1050	Streptococcus equi
1052	Streptococcus gallolyticus
1053	Streptococcus gordonii
1054	Streptococcus infantarius
1055	Streptococcus infantis
1056	Streptococcus mitis
1057	Streptococcus mutans
1058	Streptococcus oralis
1059	Streptococcus parasanguinis
1060	Streptococcus peroris
1061	Streptococcus pneumoniae
1062	Streptococcus pseudoporcinus
1063	Streptococcus pyogenes
1064	Streptococcus salivarius
1065	Streptococcus sanguinis
1066	Streptococcus suis
1067	Streptococcus thermophilus
1068	Streptococcus uberis
1069	Streptococcus vestibularis
1077	Streptomyces griseus
1079	Streptomyces lividans
1085	Streptomyces viridochromogenes
1087	Subdoligranulum variabile
1089	Sulfolobus acidocaldarius
1090	Sulfolobus islandicus
1091	Sulfolobus solfataricus
1092	Sulfolobus tokodaii
1097	Sulfurimonas denitrificans
1099	Sutterella wadsworthensis
1102	Syntrophobacter fumaroxidans
1103	Syntrophobotulus glycolicus
1104	Syntrophomonas wolfei
1105	Syntrophothermus lipocalidus
1106	Syntrophus aciditrophicus
1122	Thermobifida fusca
1124	Thermococcus barophilus
1125	Thermococcus gammatolerans
1126	Thermococcus kodakaraensis
1127	Thermococcus onnurineus
1128	Thermococcus sibiricus
1130	Thermodesulfovibrio yellowstonii
1133	Thermomonospora curvata
1134	Thermoplasma acidophilum
1144	Thermotoga maritima
1146	Thermotoga neapolitana
1151	Thermus thermophilus
1152	Thiobacillus denitrificans
1153	Thiomicrospira crunogena
1164	Ureaplasma parvum
1165	Ureaplasma urealyticum
1167	Veillonella atypica
1168	Veillonella dispar
1169	Veillonella parvula
1176	Vibrio cholerae
1187	Vibrio vulnificus
1193	Weissella paramesenteroides
1194	Wigglesworthia glossinidia
1197	Wolinella succinogenes
1198	Xanthobacter autotrophicus
1201	Xanthomonas campestris
1207	Xylella fastidiosa
1220	Zymomonas mobilis
1221	Colonocyte (host colon)
1222	Goblet cell (host colon)
1223	Hepatocyte (host liver)
2001	[R	R]-2	3-Butanediol ([R	R]-Butanediol	[S	S]-2	3-Butanediol	[S	S]-Butanediol)
2002	1	2-diacylglycerol (1-acylglycerol	Monoacylglycerol	Monoglyceride	Monoacylglycerol)
2003	1	2-Ethanediol (Ethylene glycol)
2004	1	2-propanediol (Propene diol	Propylene glycol	[R]-1	2-propanediol	[R]-propane-1	2-diol	[S]-1	2-propanediol	[S]-propane-1	2-diol)
2005	1	3-Propanediol
2006	2-Aminobutyric acid (2-Aminobutyrate)
2007	2-methylbutyrate (2-methylbutanoic acid)
2008	2-Oxobutyrate (Alpha-ketobutyrate	2-Oxobutanoate)
2009	3-phenylpropionic acid (Phenylpropanoate	3-phenylpropionate)
2010	4-Aminobenzoate (para-amino	Benzoic acid)
2011	4-Aminobutyrate (GABA)
2012	5-Aminovalerate
2013	Acetaldehyde
2014	Acetate
2015	Acetoin (3-hydroxybutanone	acetyl methyl carbinol	[R]-Acetoin)
2016	Acetone
2017	Adenine
2018	Adenosine
2019	Adenosylcobalamin (Vitamin B12	Cobamide coenzyme	Cob[II]alamin	Vitamin B12r	Cob[I]alamin	Vitamin B12s	Aquacobalamin	Cobalamin [III])
2020	Adipate
2021	Alginate
2022	alpha-ketoglutarate (2-oxoglutarate)
2023	alpha-Linolenic acid (Omega-3 fatty acid)
2024	alpha-Tocopherol (Vitamin E	alpha-Tocotrienol)
2025	Anthranilate (o-amino-benzoic acid)
2026	Arabinogalactan
2027	Arachidate (Arachidic acid)
2028	Ascorbic acid (Vitamin C	L-Ascorbate	Ascorbate)
2029	Benzaldehyde
2030	Benzoate
2031	Benzyl alcohol
2032	beta-alanine (3-Aminopropionate)
2033	Betaine (Glycine betaine)
2034	Bicarbonate (HCO3-	H2CO3	Carbonic acid	Carbonate)
2035	Biotin (Vitamin B7)
2036	Butanol
2037	Butylamine
2038	Butyrate
2040	Cadaverine
2041	Caproate (Hexanoate)
2042	Carbon monoxide (CO)
2043	Cellobiose
2044	Cellotetraose (Cellohexaose	Cellopentaose	Cellotriose)
2045	Cellulose
2046	Chenodeoxycholic acid (Chenodeoxycholate)
2047	Chitin
2048	Cholecalciferol (Vitamin D3)
2049	Cholic acid (Cholate)
2050	Choline
2051	Chondroitin 4-sulfate (Chondroitin 6-sulfate)
2052	cis-Aconitate (trans-Aconitate	trans-Aconitic acid)
2053	Citrate
2055	CO2
2056	Crotonate (2-Butenoate	2-Butenoic acid	Crotonic acid	3-Methylacrylic acid)
2058	Cytidine
2059	Cytosine
2060	D-Arabinose (L-Arabinose	Arabinose	L-Arabinopyranose	L-Arabinofuranose)
2061	D-Fructose (Fructose)
2062	D-Fructuronate
2063	D-Galactosamine (Galactosamine)
2064	D-Galactose
2065	D-Galacturonate
2066	D-Gluconate (D-Gluconic acid) (Gluconate)
2067	D-Glucosamine (Glucosamine)
2068	D-Glucose (Glucose)
2069	D-Glucuronic acid (D-Glucuronate)
2070	D-Lyxose (L-Lyxose)
2071	D-Mannitol (Mannitol)
2072	D-Mannose (Mannose)
2073	D-Psicose
2074	D-Ribose (Ribose)
2075	D-Sorbitol (D-Glucitol	Sorbitol	Glucitol	L-Sorbitol	Sorbitol)
2076	D-Tagatose
2077	D-Tagaturonate
2078	D-Turanose
2079	D-Xylose (Xylose)
2080	D-Xylulose (Xylulose	L-Xylulose)
2081	Deoxycholic acid
2082	Dextrin (Maltotriose	Maltodextrin	Maltohexaose	Maltotetraose	Maltooligosaccharide)
2083	Dichloromethane (Methylene chloride)
2084	Dimethyl sulfide (Methyl sulfide)
2085	Dimethylamine
2086	DNA RNA Polynucleotide
2087	Dodecanoate (Lauric acid	Laureate)
2088	Erythritol
2089	Ethanol
2090	Ethanolamine (Phosphatidylethanolamine)
2091	Folic acid (Folate	Vitamin B9)
2092	Formaldehyde
2093	Formate
2094	FOS (Fructooligosaccharide)
2095	Fructan (Inulin	Levan)
2096	Galactan
2097	Galactitol (Dulcitol)
2098	Glycerol
2099	Glycochenodeoxycholate
2100	Glycocholate
2101	Glycodeoxycholate
2102	Glycolate
2103	Glycolithocholate
2104	Glyoxylate (Glyoxylic acid	Glyoxalate)
2105	Guanine
2106	Guanosine
2107	H2 (Hydrogen)
2108	H2O2
2109	H2S (HS-)
2110	Hemicellulose
2111	Histamine
2112	Hyaluronan (Hyaluronate	Hyaluronic acid)
2114	Indole
2115	Indole-3-acetate (Indoleacetate)
2116	Inosine
2117	Inositol (myo-Inositol	Inositol 1-phosphate	Myo-inositol phosphate)
2118	Isethionate
2119	Isobutyrate (2-Methylpropanoic acid)
2120	Isomaltose
2121	Isopropanol (2-Propanol)
2122	Isovalerate (3-Methylbutanoic acid)
2123	Itaconate
2125	L-Alanine (D-Alanine	Alanine)
2126	L-Arabitol (L-Arabinitol	D-Arabitol)
2127	L-Arginine (Arginine)
2128	L-Asparagine (Asparagine)
2129	L-Aspartate (Aspartate	D-Aspartate)
2130	L-Carnitine (D-Carnitine)
2131	L-Cysteine (Cysteine	D-Cysteine)
2132	L-Fucose
2133	L-Glutamate (L-Glutamic acid	Glutamate	D-Glutamate)
2134	L-Glutamine (D-Glutamine	Glutamine)
2135	L-Glycine (Glycine)
2136	L-Histidine (Histidine)
2137	L-Homoserine
2138	L-Idonate
2139	L-iduronate
2140	L-Isoleucine (Isoleucine)
2141	L-Lactate ([S]-Lactate	Lactate	D-Lactate	[R]-Lactate)
2142	L-Leucine (Leucine)
2143	L-Lysine (Lysine	D-Lysine)
2144	L-Malate ([S]-Malate	L-Malic acid	Malate	D-Malate	[R]-Malate)
2145	L-Methionine (D-Methionine)
2146	L-Ornithine (Ornithine)
2147	L-Phenylalanine (Phenylalanine	D-Phenylalanine)
2148	L-Proline (Proline	D-Proline)
2149	L-Rhamnose (Rhamnose	D-Rhamnose)
2150	L-Selenocysteine
2151	L-Serine (Serine	D-Serine)
2152	L-Sorbose (Sorbose)
2153	L-Threonine (Threonine)
2154	L-Tryptophan (Tryptophan)
2155	L-Tyrosine (Tyrosine)
2156	L-Valine (Valine	D-Valine)
2157	Lactose
2158	Linoleic acid (Omega-6 fatty acid)
2159	Lithocholic acid
2160	Malonate
2161	Maltose
2162	Melibiose
2163	Menaquinone (Vitamin K2)
2164	meso-Tartrate (meso-Tartaric acid	Tartrate	L-tartrate	L-Tartaric acid)
2165	Methane (CH4)
2166	Methanol
2167	Methylamine (Monomethylamine)
2170	Mucin
2171	Myristic acid (Tetradecanoic acid	Tetradecanoate)
2172	N-Acetyl-D-Glucosamine (N-Acetylglucosamine)
2173	N-Acetyl-D-mannosamine
2174	N-Acetylgalactosamine (N-Acetyl-D-galactosamine)
2175	N-Acetylneuraminic acid (N-acetylneuraminate	Neu5Ac	Sialic acid)
2176	N2
2178	NH3 (Ammonia	NH4+	Ammonium)
2179	Niacin (Vitamin B3	Nicotinic acid	Nicotinate	Nicotinamide	Vitamin B3)
2180	Nitrate
2181	Nitric Oxide (NO)
2182	Nitrite
2183	Octanoate (Caprylic acid)
2184	Oleic acid ([9Z]-Octadecenoic acid)
2185	Orotic acid (Orotate)
2186	Oxalate
2187	Oxaloacetate
2188	p-Cresol (4-methylphenol	4-cresol)
2189	Palmitate (Palmitic acid	Hexadecanoic acid	Hexadecanoate)
2190	Pantothenic acid (Vitamin B5	Pantothenate)
2191	Pectin
2192	Pelargonic acid (Pelargonate	Nonanoic acid)
2193	Pentanol
2194	Phenol
2195	Phenylacetate
2196	Phenylethylamine
2197	Phylloquinone (Vitamin K1)
2198	Pimelate
2199	Polypeptide
2200	Propanal
2201	Propanoate (Propionate)
2202	Propanol (n-propanol	1-Propanol)
2203	Putrescine
2204	Pyridoxal (Vitamin B6	Pyridoxine	Pyridoxamine	Vitamin B6)
2205	Pyruvate
2206	Raffinose
2207	Retinoate
2208	Retinol (Vitamin A)
2209	Ribitol
2210	Riboflavin (Vitamin B2)
2211	Shikimate
2212	Spermidine
2213	Spermine
2214	Stachyose
2215	Starch
2216	Stearic acid (Stearate	Octadecanoate)
2217	Succinate
2218	Sucrose
2219	Sulfate (Sulfuric acid)
2220	Sulfur (Elemental sulfur)
2221	Taurine
2222	Taurochenodeoxycholate
2223	Taurocholate
2224	Taurodeoxycholate
2225	Taurolithocholate
2226	Thiamine (Vitamin B1	Thiamin)
2227	Thiosulfate
2228	Thymidine
2229	Thymine
2230	Toluene
2231	Trehalose
2232	Triglyceride
2233	Trimethylamine
2234	Trimethylamine N-oxide (Trimethylamine-N-oxide)
2235	Tryptamine
2236	Tyramine
2237	Uracil
2238	Urea
2239	Uridine
2240	Valerate (Pentanoic acid	Pentanoate)
2241	Xanthine
2242	XOS (Xylooligosaccharide)
2243	Xylitol
