# Supplementary material for: Evidence for a multi-level trophic organization of the human gut microbiome
Source: PLoS Comput Biol. 2019 Dec 19;15(12):e1007524. doi: 10.1371/journal.pcbi.1007524 (PMC6922320; doi:10.1371/journal.pcbi.1007524)
Supplement: S2 Table — List of all 19 metabolites used to fit the gut nutrient intake in the model. (XLSX) [file pcbi.1007524.s014.xlsx]

## Sheet: Sheet2
metabolite_name
D-Arabinose (L-Arabinose, Arabinose, L-Arabinopyranose, L-Arabinofuranose)
D-Fructose (Fructose)
D-Galactose
D-Galacturonate
D-Glucose (Glucose)
D-Glucuronic acid (D-Glucuronate)
D-Mannose (Mannose)
D-Ribose (Ribose)
D-Xylose (Xylose)
Dextrin (Maltotriose, Maltodextrin, Maltohexaose, Maltotetraose, Maltooligosaccharide)
FOS (Fructooligosaccharide)
Glycerol
L-Rhamnose (Rhamnose, D-Rhamnose)
Lactose
Maltose
N-Acetyl-D-Glucosamine (N-Acetylglucosamine)
N-Acetylgalactosamine (N-Acetyl-D-galactosamine)
Raffinose
XOS (Xylooligosaccharide)
