# Supplementary material for: Evidence for a multi-level trophic organization of the human gut microbiome
Source: PLoS Comput Biol. 2019 Dec 19;15(12):e1007524. doi: 10.1371/journal.pcbi.1007524 (PMC6922320; doi:10.1371/journal.pcbi.1007524)
Supplement: S3 Table — All metabolites in metabolome predicted by the model with global parameters f = 0.9 and Nℓ = 4 for all 380 individuals are listed. (XLSX) [file pcbi.1007524.s015.xlsx]

## Sheet: HMP_METAHIT_predicted_metabolom
Individual	[R,R]-2,3-Butanediol ([R,R]-Butanediol, [S,S]-2,3-Butanediol, [S,S]-Butanediol)	1,2-Ethanediol (Ethylene glycol)	1,2-propanediol (Propene diol, Propylene glycol, [R]-1,2-propanediol, [R]-propane-1,2-diol, [S]-1,2-propanediol, [S]-propane-1,2-diol)	1,3-Propanediol	4-Aminobutyrate (GABA)	5-Aminovalerate	Acetate	Acetoin (3-hydroxybutanone, acetyl methyl carbinol, [R]-Acetoin)	Acetone	Adenosylcobalamin (Vitamin B12, Cobamide coenzyme, Cob[II]alamin, Vitamin B12r, Cob[I]alamin, Vitamin B12s, Aquacobalamin, Cobalamin [III])	Biotin (Vitamin B7)	Butylamine	Butyrate	Cadaverine	Chenodeoxycholic acid (Chenodeoxycholate)	Cholic acid (Cholate)	CO2	D-Mannitol (Mannitol)	Deoxycholic acid	Dimethylamine	Ethanol	Folic acid (Folate, Vitamin B9)	Formaldehyde	Formate	H2 (Hydrogen)	H2O2	H2S (HS-)	Histamine	Indole	Indole-3-acetate (Indoleacetate)	Isobutyrate (2-Methylpropanoic acid)	Isovalerate (3-Methylbutanoic acid)	L-Alanine (D-Alanine, Alanine)	L-Glutamate (L-Glutamic acid, Glutamate, D-Glutamate)	L-Glutamine (D-Glutamine, Glutamine)	L-Lactate ([S]-Lactate, Lactate, D-Lactate, [R]-Lactate)	L-Ornithine (Ornithine)	L-Threonine (Threonine)	Linoleic acid (Omega-6 fatty acid)	Lithocholic acid	Menaquinone (Vitamin K2)	Methane (CH4)	Methanol	Methylamine (Monomethylamine)	N2	NH3 (Ammonia, NH4+, Ammonium)	Niacin (Vitamin B3, Nicotinic acid, Nicotinate, Nicotinamide, Vitamin B3)	p-Cresol (4-methylphenol, 4-cresol)	Pentanol
SRR413556	0	0.00199026	0.00111766	0	0.0573696	0	0.149253	0	0.00971344	0.00677471	0.00677487	0.0536368	0.937415	0.0297235	0.027268	0.027268	0.0679385	0	0.421411	0.252934	0.0117181	0.16785	0.0297235	0.0600701	0.043638	0.0152234	0.228185	0	0.0300589	0.00451274	0.000238159	0.00202806	0.000248806	4.13013e-05	4.13013e-05	0.0536771	0	0.0297235	3.98494e-05	0.068912	0.0315466	0	0.0317138	0.15854	0	0.110809	0.00451274	0	0.0297235
SRR413557	0	0.0070057	0.0070057	0	0.000736601	0	0.34482	0	5.02215e-05	0.000171699	0.000171699	0.00791798	0.154171	0.000736601	0.0196894	0.0196894	0.151395	0	0.152691	0.0387523	0.0142309	0.000736601	0.000736601	0.051777	0.132578	0.00235106	0.940558	0	0.000178046	0.000171699	0.000520591	0.000578335	0.0277092	0.00951326	0.00951326	0.242738	0	0.000736601	0	0.0538434	0.0699564	0.174881	0.00069229	0.0204838	0	0.235553	0.000171699	0	0.000736601
SRR413558	0	0.000790912	0.000790912	0	0.00561927	0	0.262978	0	0.00102759	0.00121434	0.00156129	0.0148322	0.131352	0.00355013	0.0030999	0.0030999	0.12043	0	0.392541	0.100571	0.00480023	0.00937133	0.00355013	0.102635	0.101278	0.000864746	0.994022	0	0.00121487	0.00121434	0.0285568	0.0425981	0.102417	0.0367989	0.0367989	0.0869439	0	0.00355013	5.40104e-06	0.0133641	0.0046988	0	0.00434104	0.0726919	0	0.0837355	0.00121434	0	0.00355013
SRR413559	0	0.00647175	0.00647175	0	0.00614197	0	0.333323	0	0.00128625	0.00134152	0.00134152	0.0194564	0.176311	0.00614197	0.00051245	0.00051245	0.169806	0	0.433905	0.0910698	0.00341758	0.00623182	0.00614197	0.115359	0.161902	0.00201747	1.18742	0	0.00134376	0.00134152	0.000355419	0.00100328	0.0926986	0.0280223	0.0280223	0.122483	0	0.00614197	1.05126e-06	0.00876003	0.00285725	0	0.0126137	0.0644366	0	0.107707	0.00134152	0	0.00614197
SRR413560	0.0200148	0.00877577	0.0152675	0.0788841	0.0211669	0	0.181817	0	0.00111754	0.0231691	0.0031543	0.0170318	0.719203	0.0146752	0.0170613	0.0170613	0.13417	0	0.422958	0.141085	0.0367713	0.0211669	0.0935593	0.0881265	0.109823	0.00391729	0.29232	0	0.023097	0.0021824	0.000824029	0.000915065	0	0	0	0.0827639	0	0.0146752	0	0.0205005	0.0191869	0	0.00300642	0.0183314	0	0.124764	0.0021824	0	0.0146752
SRR413561	0.0320584	0.0094018	0.0145616	0.126253	0.0110693	0	0.387802	0	0.0032847	0.032894	0.000836053	0.022188	0.150773	0.00585194	0.00202148	0.00202148	0.143504	0	0.0205773	0.20403	0.0428468	0.0485184	0.131911	0.0841859	0.0786336	0.000362565	0.63654	0	0.000590954	0.000590954	0.00202039	0.00334817	4.42489e-05	1.14096e-05	1.14096e-05	0.0797002	0	0.00565877	6.06969e-05	0.0159052	0.00571551	0	0.00261134	0.0408741	0	0.078736	0.000590954	0	0.00565877
SRR413562	0.0232641	0.00746838	0.00746838	0.108776	0.00835187	0	0.371064	0	0.00182169	0.0245692	0.00130607	0.0260404	0.173612	0.010537	0.00364486	0.00364486	0.168463	0	0.341111	0.0980414	0.0662168	0.0019709	0.110916	0.142434	0.135673	0.00176869	1.04167	0	0.00132911	0.00130607	0.000899829	0.00188944	0.000345036	7.35355e-05	7.35355e-05	0.123861	0	0.00835187	1.90864e-06	0.008436	0.00716082	0	0.00186343	0.0177005	0	0.118477	0.00130607	0	0.00835187
SRR413563	0.0335584	0.00419519	0.00447888	0.130185	0.0301368	0	0.309125	0	1.81087e-06	0.036159	0.00295338	0.00631918	0.655259	0.0276613	0.00428302	0.00428302	0.220007	0	0.3883	0.25524	0.042951	0.0301368	0.157846	0.0762698	0.146252	0.0103909	0.376057	0	0.035516	0.00255491	0.00676283	0.00860312	0.00646639	0.00116046	0.00116046	0.0772317	0	0.0276613	0	0.00734748	0.00871718	0.0907327	0.00418075	0.0373672	0	0.176144	0.00255491	0	0.0276613
SRR413564	0.00254856	0.00696089	0.00837119	0.0121869	0.0377038	0	0.263272	0	0.000787649	0.00402892	0.00250402	0.0466349	0.115092	0.00680124	0.0107944	0.0107944	0.121161	0	0.427195	0.176277	0.0188545	0.0426633	0.0189881	0.0926093	0.100965	0.0176284	0.860747	0	0.00124595	0.00122799	0.00079324	0.00446512	0.119683	0.0282883	0.0282883	0.0931816	0	0.00680124	2.07592e-06	0.0736719	0.0152115	0.179465	0.00202123	0.0170491	0	0.106506	0.00122799	0	0.00680124
SRR413565	0.0100209	0.00129926	0.00122626	0.0331018	0.056003	0	0.19635	0	0.00724516	0.0170007	0.00698004	0.0255486	0.943308	0.0330712	0.00772023	0.00772023	0.14165	0	0.410898	0.147785	0.0211144	0.121207	0.066173	0.0710912	0.117221	0.00781835	0.336471	0	0.0349655	0.00586939	0.00162266	0.0029459	0.056619	0.0133156	0.0133156	0.0697711	0	0.0330712	2.62968e-05	0.0279894	0.0126563	0	0.00598528	0.0165432	0	0.116015	0.00586939	0	0.0330712
SRR413566	0.00211917	0.0021847	0.0021847	0.00593619	0.0257932	0	0.110402	0	4.00734e-05	0.00717405	0.0050556	0.0086785	0.629038	0.0257932	0.00303311	0.00303311	0.060371	0	0.2802	0.0560766	0.00989902	0.0296448	0.0317294	0.058857	0.0530061	0.0050733	0.255163	0	0.0285526	0.004129	0.000220505	0.000521174	0	0	0	0.0495628	0	0.0257932	0	0.00829384	0.00664591	0	0.00423872	0.00468865	0	0.0772	0.004129	0	0.0257932
SRR413567	0.0426482	0.0199376	0.0465074	0.21548	0.0787547	0.00310262	0.154202	0	0.00323443	0.0510833	0.00843533	0.0515778	0.722458	0.0469775	0.0386613	0.0386613	0.152502	3.38569e-11	0.169756	0.209283	0.552521	0.0218356	0.262258	0.0418156	0.0932611	0.00763676	0.000470138	0	0.0474476	0.00572559	0.0199376	0.025008	0	0	0	0.225912	0	0.00572559	0.0728745	0.169714	0.0446338	0	0.0105444	0.00161372	0	0.0962114	0.00572559	0.00310262	0.0469775
SRR413568	0.0803315	0.00439735	0.00439735	0.369218	0.0119192	0	0.454032	0	0.00471214	0.0815534	0.0012218	0.0124072	0.173725	0.0119192	0.0110888	0.0110888	0.247519	0	0.406168	0.115065	0.0996704	0.011993	0.381137	0.0978249	0.157132	0.0010503	0.850615	0	0.00122197	0.0012218	0.00113123	0.00289515	0	0	0	0.113866	0	0.0119192	1.29548e-08	0.00855465	0.0511796	0	0.00235303	0.026251	0	0.318071	0.0012218	0	0.0119192
SRR413569	0.00471752	0.00492616	0.0124286	0.0127789	0.0197894	0	0.368626	0	0.0030942	0.00678517	0.0020678	0.0176349	0.155788	0.0122869	0.00563707	0.00563707	0.150003	0	0.406873	0.199309	0.0117575	0.0551038	0.0250658	0.106372	0.0979113	0.0269704	1.06515	0	0.00144771	0.00144609	0.000383044	0.000678052	0.00723807	0.00223362	0.00223362	0.0944773	0	0.00144609	3.48839e-05	0.0355208	0.0071395	0	0.00182913	0.0464853	0	0.131939	0.00144609	0	0.0122869
SRR413570	0.000660935	0.00591295	0.00591295	0.00271679	0.00559766	0	0.185792	0	0.0160127	0.00625838	0.00559766	0.00694752	0.998148	0.0464952	0.00800296	0.00800296	0.119157	0	0.400435	0.120304	0.0163033	0.0464952	0.049212	0.111655	0.126284	0	0.360441	0	0.0794517	0.00559766	0.00386093	0.00390878	0	0	0	0.0854001	0	0.0464952	0	0.0729506	0.120304	0	0.00592681	0	0	0.0986565	0.00559766	0	0.0464952
SRR413571	0.0392061	0	0.0245095	0.165297	0.192895	0.0136725	0.130718	0	0.0145435	0.0535653	0.0143598	0.0245095	0.167391	0.15445	0.0353188	0.0353188	0.118126	0	0.173339	0.300368	0.5079	0.0143929	0.315331	0.0149707	0.397915	0.0808293	0	0.000295967	0.15445	0.0117906	0	0	0	0	0	0.0681865	0.000690189	0.0117906	0.0360569	0.171032	0.040443	0	0.0117906	0.00235486	0	0.103603	0.0117906	0.0136725	0.15445
SRR413572	0.00819393	0.0108445	0.0187079	0.022252	0.046419	0	0.440535	0	0.00245742	0.0142356	0.00604169	0.0440511	0.170815	0.0385555	0.0205574	0.0205574	0.16782	0	0.589975	0.237338	0.019759	0.0464394	0.0607376	0.126925	0.127188	0.00940633	1.13148	0	0.00457035	0.00456357	0.00140587	0.00494517	0	0	0	0.12972	0	0.0385555	0	0.0643167	0.028588	0	0.00596944	0.029851	0	0.224794	0.00456357	0	0.0385555
SRR413573	0	6.66766e-05	0.0285174	0	0.0587273	0	0.114145	0	0.000323427	0.00618945	0.00618938	0.0522541	1.27762	0.0302736	0.00643924	0.00643924	0.0817282	0	0.0685782	0.298204	0.432428	0.00619026	0.0302736	0.312097	0.231875	0.0182208	0	0	0.0302736	0.00489703	6.66766e-05	0.0238034	0	0	0	0.0505789	0	0.0302736	8.79083e-07	0.0685531	0.0118647	0	0.0303403	0.199491	0	0.0448883	0.00489703	0	0.0302736
SRR413574	0.00312932	0.00884935	0.00896401	0.014271	0.000970374	0	0.268853	0	0.00472642	0.00321592	8.65923e-05	0.0656996	0.118064	0.000855712	0.0134356	0.0134356	0.124467	0	0.420193	0.266066	0.00688335	0.000998724	0.0151267	0.0845253	0.100282	0.0961798	0.805448	0	8.65719e-05	8.3333e-05	0.000679454	0.00409268	0	0	0	0.0975639	0	8.3333e-05	0	0.116615	0.0176084	0	0.000762787	0.0231259	0	0.113028	8.3333e-05	0	0.000855712
SRR413575	0	0.00148221	0.00355707	0	0.00207486	0	0.210333	0	0.000348131	0.000211563	0.000211174	0.00695232	1.13089	0	0.0036312	0.0036312	0.127914	0	0.575944	0.125412	0.00508327	0.0021559	0	0.0726173	0.111204	0.00911549	0.54623	0	0.01271	0	8.45199e-05	0.000238833	0.0622156	0.0129597	0.0129597	0.0701723	0	0	3.88862e-07	0.00990086	0.00365847	0	0.00148221	0.112343	0	0.123401	0	0	0
SRR413576	0	0.000102106	0.00135215	0	0.0472281	0	0.365828	0	0.000119207	0.00704721	0.00704721	0.00379651	0.196071	0.045978	0.0112487	0.0112487	0.171043	0	0.182868	0.116379	0.0192203	0.0508406	0.0459852	0.109101	0.170328	0.00317022	0.668059	0	0.00663024	0.00663023	2.3682e-05	0.00054449	0.140066	0.0343088	0.0343088	0.211404	7.63574e-09	0.045978	1.78978e-07	0.0257144	0.0180065	0.481622	0.00665392	0.0423248	0	0.183631	0.00663023	0	0.045978
SRR413577	0.0245825	0.0291256	0.0291256	0.0827778	0.0304137	0.00296547	0.1175	0	0.0187719	0.0291205	0.00453867	0.0764583	1.24333	0.0283244	0.00148355	0.00148355	0.201648	0	0.0480002	0.104225	0.285666	0.0483559	0.110226	0.160388	0.183286	0.0209156	0	0	0.0286957	0.00453867	0.00148115	0.00274717	0	0	0	0.354001	0	0.00453867	8.508e-05	0.0294156	0.122781	0	0.00601982	0.00144253	0	0.0403856	0.00453867	0.00296547	0.0274482
SRR413578	0.056662	0.00888075	0.0297812	0.198533	0.074022	0	0.245076	0	0.0186672	0.0644789	0.00783758	0.0645249	0.0484924	0.055281	0.019021	0.019021	0.105504	0	0.422183	0.137344	0.0770629	0.0741946	0.250056	0.0519041	0.0535029	0.00368152	0.625682	0	0.00607848	0.00606752	0.000650612	0.00235175	0.00098987	0.00027431	0.00027431	0.0354111	0	0.0531216	0.000172575	0.0300119	0.0256701	0	0.00671813	0.00685866	0	0.144929	0.00606752	0	0.0531216
SRR413579	2.13412e-05	0.00737598	0.00808169	0.00248558	0.00196048	0	0.269659	0	0.00139469	0.000241632	0.000241632	0.0150659	0.196178	0.00127611	0.00119153	0.00119153	0.165725	0	0.299896	0.0627078	0.00150081	0.00196048	0.00125477	0.120233	0.156755	0.00216169	0.816415	0	0.000137884	0.000130735	0.0161771	0.0231613	0	0	0	0.196928	0	0.00125477	0	0.0118164	0.0026612	0.541233	0.00083851	0.0429827	0	0.161866	0.000130735	0	0.00125477
SRR413580	0.00933915	0.000626551	0.0134006	0.0292943	0.0668285	0	0.343362	0	0.000167293	0.0180254	0.0086863	0.0140232	0.161296	0.054385	0.00241339	0.00241339	0.171117	0	0.311402	0.104591	0.0339882	0.0743871	0.0833254	0.126187	0.152332	0.00836729	1.01522	0	0.00769809	0.00769771	4.21381e-05	7.51723e-05	0.0903914	0.026706	0.026706	0.118473	0	0.0540311	1.12494e-06	0.0164313	0.00919768	0	0.00773985	0.00969736	0	0.103252	0.00769771	0	0.0540311
SRR413581	0.00965126	0.0043926	0.0043926	0.0462959	0.00316695	0	0.319955	0	0.000758969	0.00998641	0.000335146	0.00889442	0.17317	0.00332744	0.000754506	0.000754506	0.116015	0	0.390703	0.0873562	0.0112943	0.0037175	0.0474138	0.126346	0.0938816	0.000658331	1.05441	0	0.000342479	0.000335146	0.000522796	0.00084889	0.0104562	0.00204666	0.00204666	0.119414	0	0.00316695	0	0.0047987	0.00193854	0	0.000857942	0.017738	0	0.113694	0.000335146	0	0.00316695
SRR413582	0.00914192	0.00312846	0.00322649	0.0296699	0.0613281	0	0.353737	0.000115785	0	0.0140628	0.00512923	0.00678388	0.12022	0.0618325	0.00336486	0.00336486	0.144744	0	0.217269	0.0926166	0.0349421	0.00904294	0.087796	0.0785701	0.125764	0.0814207	0.584388	0	0.00478516	0.00478516	0.000708801	0.00154083	0.000445925	9.69054e-05	9.69054e-05	0.160639	0	0.0601646	1.51476e-05	0.0103056	0.0130183	0	0.00549396	0.00503408	0	0.183525	0.00478516	0	0.0601646
SRR413583	0	0.00251649	0.00351414	0	0.0644955	0	0.301493	0	3.86949e-05	0.00201329	0.00312867	0.00994447	0.104865	0.0157162	0.0194226	0.0194226	0.0991579	0	0.410368	0.21358	0.0156045	0.0769292	0.0157162	0.0920453	0.0738598	0.143127	0.59164	0	0.00164676	0.00164676	0.000494852	0.00214268	0.000240626	5.38645e-05	5.38645e-05	0.162394	0	0.0157162	1.60542e-06	0.0630556	0.0217302	0	0.0182327	0.186932	0	0.219477	0.00164676	0	0.0157162
SRR413584	0.0274724	0.0184269	0.0184269	0.103984	0.0227149	0	0.193019	0	0.00242215	0.0302556	0.0028189	0.0195765	0.87757	0.0239975	0.00906308	0.00906308	0.148482	0	0.292025	0.137963	0.0334998	0.0227149	0.126661	0.0567698	0.107182	0.00625302	0.260334	0	0.121311	0.0028189	0.00131366	0.00137055	0	0	0	0.0663201	0	0.0227149	0	0.0642585	0.0132525	0	0.00413256	0.0121557	0	0.116042	0.0028189	0	0.0227149
SRR413585	0.00501077	0.00420307	0.00960223	0.0173008	0.0939538	0	0.172906	0	0.000274629	0.012929	0.00791824	0.025777	0.103443	0.0881291	0.00635068	0.00635068	0.09495	0	0.0251942	0.170946	0.0202861	0.0953898	0.10543	0.0638653	0.0872578	0.000944508	0.339163	4.73258e-06	0.00688664	0.00685715	0.000265513	0.00132359	0	0	0	0.134256	4.73258e-06	0.0881291	5.39545e-06	0.0251727	0.0134702	1.14915	0.00712267	0.0104349	0	0.102528	0.00685715	0	0.0881291
SRR413586	0.0350092	0.0322613	0.0440318	0.151716	0.03046	0	0.307492	0	0.00233551	0.0387026	0.00377143	0.101643	0.134818	0.0181044	0.0146564	0.0146564	0.163602	0	0.435788	0.206511	0.0552009	0.0326565	0.169626	0.107287	0.132899	0.00393141	0.673584	0	0.0029135	0.00290391	0.000921915	0.00150864	0.0376638	0.00877453	0.00877453	0.13472	0	0.0181044	7.2439e-07	0.0846595	0.0178139	0.00130624	0.00343825	0.0142549	0	0.194574	0.00290391	0	0.0181044
SRR413587	0	0.0162792	0.0162792	0	0.000122918	0	0.312774	0	0.000862634	1.51516e-05	1.51516e-05	0.0508	0.132835	0.000122918	0.00385254	0.00385254	0.125741	0	0.345052	0.214678	0.00997736	0.00101663	0.000122918	0.0874308	0.0905517	0.00382439	0.776862	0	3.20367e-05	1.51516e-05	0.00123788	0.00434813	0	0	0	0.165085	0	0.000122918	1.99351e-05	0.0182134	0.00821583	0	0.0164021	0.162024	0	0.205651	1.51516e-05	0	0.000122918
SRR413588	0.0196944	0.00144386	0.00424842	0.0655031	0.0922056	0	0.30375	0	0.000518892	0.0275339	0.00975167	0.00554943	0.12297	0.0632673	0.0137095	0.0137095	0.143517	0	0.100676	0.161745	0.035829	0.0966191	0.124203	0.118765	0.116731	0.00452454	0.700974	0	0.00768437	0.00768221	0.000192652	0.000352912	0.054694	0.012822	0.012822	0.185133	2.19943e-08	0.061865	1.06899e-06	0.0373224	0.0196752	0.0328587	0.00787487	0.0174079	0	0.154008	0.00768221	0	0.061865
SRR413589	0.0629738	0.0496912	0.0574331	0.23263	0.0128258	0	0.404025	0	0.00700673	0.0644155	0.00148197	0.166179	0.179577	0.00508391	0.00861907	0.00861907	0.221376	0	0.422962	0.228573	0.0993598	0.0128258	0.237714	0.134562	0.186737	0.000518776	0.68536	0	0.00114935	0.00114442	0.00432766	0.00469886	0.0668498	0.0177592	0.0177592	0.203964	0	0.00508391	0	0.0706931	0.010259	0.0114408	0.00160631	0.0128972	0	0.25426	0.00114442	0	0.00508391
SRR413590	0	0.00505603	0.00505603	0	0.0126105	0	0.475521	0	0.000416675	0.00074849	0.00074849	0.00517541	0.300116	0.0126105	0.00234495	0.00234495	0.225186	0	0.548794	0.112592	0.00966358	0.0126105	0.0126105	0.187259	0.213443	0.00460568	1.62975	0	0.00074849	0.00074849	0.00139418	0.00143316	8.22647e-05	1.9926e-05	1.9926e-05	0.192526	0	0.0126105	0	0.00604691	0.0045266	0.167974	0.00214267	0.0938484	0	0.138249	0.00074849	0	0.0126105
SRR413591	5.09005e-05	0.00655275	0.00909086	0	0.00498832	0	0.373364	0	0.000970487	0.0006566	0.0006566	0.0100607	0.175457	0.00245022	0.00471127	0.00471127	0.171491	0	0.475835	0.156454	0.00367329	0.00498832	0.00245022	0.116329	0.125231	0.00132876	1.37211	0	0.000396745	0.000377741	0.000312472	0.000362115	0	0	0	0.112164	0	0.00245022	0	0.00936999	0.00517227	0.0197294	0.000690213	0.143874	0	0.12995	0.000377741	0	0.00245022
SRR413592	0	0.036185	0.0571953	0	0.00690092	0	0.428292	0	0.0145251	0.00690092	0.00690092	0.104793	0.141503	0.0268435	0.00697598	0.00697598	0.14533	0	0.686956	0.1701	0.0599333	0.0478538	0.0268435	0.146828	0.196995	0.000117496	1.15317	0	0.00534975	0.00534975	0.0758145	0.0783181	0	0	0	0.0829246	0	0.0268435	0	0.0959005	0.0159695	0	0.00804111	0	0	0.112572	0.00534975	0	0.0268435
SRR413593	0	0.000232378	0.0157396	0	0.0868896	0	0.251525	0	0.000320418	0.012344	0.012344	0.0290136	0.639171	0.0713823	0.00541889	0.00541889	0.127813	0	0.026879	0.295961	0.137983	0.0194783	0.0713823	0.320987	0.113347	0.00127678	0	0	0.0713823	0.00940153	3.87413e-05	0.00085524	0	0	0	0.160345	0	0.0713823	0	0.0268588	0.0198675	0	0.0716147	0.190112	0	0.0376805	0.00940153	0	0.0713823
SRR413594	0.0256477	0.00257192	0.029111	0.0946951	0.00628302	0	0.115761	0	0.00541107	0.0319157	0.00626794	0.0308749	0.917177	0.0350922	0.0109039	0.0109039	0.13354	0	0.097538	0.145106	0.225763	0.0623186	0.129787	0.0775471	0.898246	0.0507672	0.00359355	0	0.0410529	0.00515705	0.012679	0.0144429	0.000428607	4.98621e-05	4.98621e-05	0.0537524	0	0.0350922	4.66525e-07	0.0425768	0.0152605	0	0.00540731	0.0110952	0	0.0634608	0.00515705	0	0.0350922
SRR413595	0	0.000905355	0.00430956	5.88357e-05	0.114306	0	0.155161	0	5.7007e-05	0.0154722	0.0154722	0.00471649	0.452302	0.110902	0.00802988	0.00802988	0.140094	0	0.0188583	0.206271	0.21503	0.1305	0.110902	0.584165	0.541719	0.0496359	0	0	0.110902	0.0145807	0.000412045	0.000594087	0.297487	0.0657535	0.0657535	0.134209	0	0.110902	1.3899e-06	0.00442021	0.0223133	0	0.111808	0.0905414	0	0.0614324	0.0145807	0	0.110902
SRR413596	0	0.00256877	0.00451626	0.000530229	0.00273335	0	0.216684	0	0	0.000611614	0.000611614	0.0120689	1.0237	0.000785856	0.00425785	0.00425785	0.135601	0	0.559343	0.0904411	0.0088602	0.00633507	0.000785856	0.0662366	0.119619	0.0122989	0.530354	0	0.0157046	0.000297022	0.000266012	0.000632862	0.110442	0.0318077	0.0318077	0.0677729	0	0.000785856	4.44166e-05	0.0126943	0.00487314	0	0.00335462	0.0694084	0	0.112017	0.000297022	0	0.000785856
SRR413597	0	0.0325322	0.0325322	0	0.00107339	0	0.17392	0	0.0161216	0.000146369	0.000146369	0.0330131	0.912395	0.00107339	0.0232649	0.0232649	0.12109	0	0.737358	0.177264	0.00343223	0.0130516	0.00107339	0.0713733	0.100172	0.00347423	0.49135	0	0.0218765	0.000146369	0.032739	0.0332199	0	0	0	0.0651061	0	0.00107339	0.0119782	0.0832415	0.0256568	0	0.0336056	0.0924685	0	0.131697	0.000146369	0	0.00107339
SRR413598	0	0.00242349	0.00540283	0	0.01984	0	0.180704	0	0.00134593	0.00365463	0.00365463	0.00870034	0.108622	0.0168607	0.0212493	0.0212493	0.100762	0	0.127709	0.136195	0.00943357	0.0213231	0.0168607	0.0558305	0.0965223	0.000567426	0.458095	0	0.00278629	0.00278254	0.000226704	0.000462925	0.0433981	0.00944992	0.00944992	0.148436	0	0.0168607	1.83614e-06	0.0756827	0.0236227	0.380136	0.00300925	0.0408914	0	0.117268	0.00278254	0	0.0168607
SRR413599	0.000329579	0.0207007	0.055876	0	0.0535755	0	0.37555	0	0.00182217	0.00472644	0.00472628	0.0638247	0.188251	0.0187298	0.0162932	0.0162932	0.100766	0	0.655421	0.193627	0.0140248	0.0536144	0.0184002	0.140486	0.0863832	0.00249749	1.22753	0	0.00318011	0.00308131	0.00124501	0.0015394	2.05538e-05	7.24965e-06	7.24965e-06	0.139787	0	0.0184002	1.62383e-07	0.102137	0.0192688	0	0.00432632	0.0653378	0	0.137562	0.00308131	0	0.0184002
SRR413600	0.00520447	0.00657352	0.00674479	0	0.0150247	0	0.329252	0	0.000817144	0.00274211	0.00274211	0.00716485	0.150997	0.0148534	0.00388964	0.00388964	0.136892	0	0.301509	0.0509218	0.00871324	0.0157716	0.0148534	0.110322	0.12384	0.0138925	1.131	0	0.00272028	0.00271588	0.000353776	0.000367419	0.129008	0.0438167	0.0438167	0.11011	0	0.0148534	4.29344e-05	0.00735452	0.00694671	0.453462	0.00306966	0.0282938	0	0.07304	0.00271588	0	0.0148534
SRR413601	0.0248847	0.00184329	0.00582936	0.0972163	0.0536516	0	0.292602	0	0.00763582	0.0321737	0.00729012	0.0184618	0.119335	0.0497277	0.00547469	0.00547469	0.152218	0	0.283953	0.209162	0.0354164	0.0545154	0.146878	0.097841	0.0884577	0.00626579	0.619487	0	0.00647899	0.0064782	0.000114647	0.000841509	0	0	0	0.11331	0	0.0496655	1.94036e-07	0.0150139	0.0119825	0	0.00659285	0.0388973	0	0.207373	0.0064782	0	0.0496655
SRR413602	0.020289	0.00807719	0.02273	0.0855155	0.0332594	0	0.108431	0	0.000396746	0.0253879	0.00509894	0.149807	0.641726	0.0185652	0.0142522	0.0142522	0.0948006	0	0.0891323	0.24485	0.297194	0.0570316	0.104081	0.0555884	0.712231	0.0358158	0	0	0.0187241	0.00374594	0.000905091	0.00743773	0.282408	0.0315352	0.0315352	0.0817663	0	0.0185652	5.04115e-05	0.0890487	0.0240829	0	0.00465103	0.00237342	0	0.0542549	0.00374594	0	0.0185652
SRR413603	0.0369456	0.024589	0.0286941	0.122413	0.0415848	0	0.260827	0	0.00267907	0.0423954	0.00544982	0.0288353	0.101689	0.0393642	0.0252476	0.0252476	0.144423	0	0.349672	0.193594	0.0484518	0.0419918	0.15889	0.019093	0.0969319	0.0103005	0.622011	0	0.00451581	0.00450549	0.0400368	0.0401779	0	0	0	0.119052	0.000278473	0.0374797	1.32463e-06	0.134757	0.0308535	0	0.00653788	0.00756187	0	0.194625	0.00450549	0	0.0374797
SRR413604	6.95612e-05	0.00298388	0.00861885	0	0.0130902	0	0.105324	0	0.00177178	0.00252217	0.00252217	0.00890867	0.427799	0.00752483	0.0133799	0.0133799	0.0588427	0	0.354454	0.102715	0.00847188	0.0130902	0.00745527	0.0515999	0.0534312	0.00287311	0.248919	0	0.0118078	0.00158973	0.000276072	0.000289907	0.0702706	0.0139037	0.0139037	0.0398295	0	0.00745527	0	0.0344735	0.0143271	0	0.0104392	0.0604961	0	0.0685267	0.00158973	0	0.00745527
SRR413605	0.00412001	0.0497441	0.0497441	0.0143843	0.0303199	0	0.331657	0	0.0117298	0.00499936	0.00445946	0.0497441	0.191112	0.00339491	0.0328294	0.0328294	0.152816	0	0.89912	0.141136	0.0173474	0.0303199	0.0177792	0.164174	0.144812	0.00974	1.23009	0	0.00088588	0.000879348	0.0497441	0.0497441	0.000327711	0.000109279	0.000109279	0.156741	0	0.00339491	0	0.136854	0.0342798	0	0.00503046	0.00393226	0	0.149566	0.000879348	0	0.00339491
SRR413606	0.00309173	0.0154253	0.0269431	0.0146178	0.0231417	0	0.237523	0	0.00885516	0.00704391	0.00395593	0.0301785	0.144541	0.0104936	0.0495887	0.0495887	0.128251	0	0.641272	0.280179	0.017772	0.026589	0.0250265	0.109945	0.121323	0.00375458	0.638004	7.57534e-05	0.00208913	0.0020843	0.00117554	0.00135844	0.0126369	0.00180761	0.00180761	0.190646	7.31648e-06	0.0104936	2.22931e-05	0.185759	0.0511525	0	0.00325985	0.0134066	0	0.205193	0.0020843	0	0.0104936
SRR413608	8.8287e-05	0.096017	0.105255	0.0517047	0.00191142	0.000902307	0.0572828	0	0.0642861	0.00171537	0.00171537	0.177291	0.498449	0.00575368	0.000878989	0.000878989	0.0877953	0	0.105972	0.224764	0.182511	0.0149518	0.00571407	0.310048	0.0810101	0.00542665	0	0	0.00599427	0.000983865	0.0994505	0.171487	1.39752e-05	1.39752e-05	1.39752e-05	0.18325	0	0.000983865	0	0.105856	0.00786269	0	0.101731	0.0420594	0	0.0166228	0.000983865	0.000902307	0.00571407
SRR413609	0.0218596	0.000683634	0.000683634	0.0822404	0.0273051	0	0.122816	0	0.00050728	0.0270747	0.00521512	0.00109116	0.259872	0.0273051	0.0122827	0.0122827	0.0883104	0	0.13512	0.153997	0.0305567	0.0363511	0.109546	0.0406576	0.0463676	0.00734161	0.0952765	0	0.0274337	0.00283583	0.000812193	0.00121971	0	0	0	0.0309293	0	0.0273051	0.00139947	0.0231763	0.0129374	0	0.00297026	0.0191266	0	0.0841662	0.00283583	0	0.0273051
SRR413610	0.00210829	0	0.00721508	0.00893467	0.017314	0	0.320362	0	0.148922	0.00406479	0.00195651	0.00735719	0.149925	0.0114498	0.0225605	0.0225605	0.0821817	8.84935e-07	0.549295	0.157463	0.0187934	0.00203149	0.0172201	0.122565	0.0908386	0.0784276	0.972811	0.00126613	0.00156001	0.00156001	0	9.51903e-06	0	0	0	0.149245	0.00126613	0.00926309	0	0.14804	0.0236339	0	0.00156001	0.000105048	0	0.109156	0.00156001	0	0.00926309
SRR413611	0.0260577	0.00143252	0.00523831	0.089892	0.0486256	0	0.174261	0	0.000158946	0.0326969	0.00689128	0.0076054	0.401865	0.044716	0.00939135	0.00939135	0.119727	0	0.184058	0.15423	0.0379171	0.0487499	0.133864	0.0497248	0.079698	0.0102704	0.156857	0	0.0443743	0.00549546	0.00150832	0.00387541	0.0303113	0.00480508	0.00480508	0.0551481	0	0.0439879	7.75381e-08	0.0219133	0.0140782	0	0.00577314	0.0137816	0	0.117165	0.00549546	0	0.0439879
SRR413612	0.0106531	0.00292741	0.00716539	0.0388115	0.0492376	0	0.380994	0	0.00167533	0.01721	0.00655697	0.0209066	0.214297	0.0449996	0.0160154	0.0160154	0.149477	0	0.0865446	0.145042	0.0314997	0.0529677	0.0825382	0.106653	0.209945	0.00346591	0.743061	6.20581e-06	0.00545663	0.00544966	0.000350492	0.00170031	0	0	0	0.339815	6.20581e-06	0.0449996	5.14403e-06	0.0403605	0.0220576	0	0.00580015	0.0121441	0	0.21953	0.00544966	0	0.0449996
SRR413613	0.00844783	0.000915867	0.000915867	0.0397064	0.00632614	0	0.335734	0	0.00137784	0.0090492	0.000919114	0.0038156	0.219131	0.00496943	0.003139	0.003139	0.143858	0	0.30351	0.0422481	0.0209164	0.0204322	0.0443207	0.0828457	0.224474	0.00217736	0.689922	0	0.000605774	0.000601371	8.46566e-05	0.00028105	0.0119428	0.0025796	0.0025796	0.2408	0	0.00461436	6.17839e-06	0.0103133	0.00370368	0	0.000686028	0.00618724	0	0.162787	0.000601371	0	0.00461436
SRR413614	8.76492e-06	0.00558524	0.00647135	0	0.0025349	0	0.355825	0	0.000888018	0.000354754	0.000354754	0.0146054	0.215562	0.00164879	0.0117053	0.0117053	0.149983	0	0.283489	0.123795	0.01921	0.00313679	0.00164879	0.113105	0.199196	0.00067345	0.844229	0	0.000264584	0.000252429	0.000597532	0.0012699	2.46891e-05	3.71597e-06	3.71597e-06	0.269463	0	0.00164879	6.79105e-06	0.0197229	0.0131253	0	0.00723403	0.0943036	0	0.20271	0.000252429	0	0.00164879
SRR413615	0	0.000774109	0.000774109	0	0.00597839	0	0.381375	0	0.0258406	0.00439479	0.00597839	0.017878	0.163741	0.0293433	0.00870026	0.00870026	0.164731	0	0.545239	0.209477	0.0249944	0.0951078	0.0293433	0.14947	0.140265	0.00911122	1.13148	0	0.00439502	0.00439479	0.0017526	0.00281919	0.0258994	0.00821062	0.00821062	0.126513	0	0.0293433	4.82765e-06	0.0285141	0.0126471	0	0.00446388	0.140361	0	0.142929	0.00439479	0	0.0293433
SRR413616	0.0301712	0.0115192	0.0132322	0.139493	0.00199753	0	0.210237	0	0.000758803	0.0304133	0.000242074	0.020203	1.02753	0.000284462	0.00495437	0.00495437	0.164081	0	0.337144	0.0617548	0.0448373	0.00374472	0.139778	0.0984179	0.139289	0.00800304	0.309214	0	0.0228951	4.21025e-05	0.00131493	0.00165272	0.118846	0.0219279	0.0219279	0.0869758	0	0.000284462	6.10754e-06	0.0278868	0.00644923	0	0.00135703	0.00577637	0	0.114286	4.21025e-05	0	0.000284462
SRR413617	0	0.00213132	0.00213132	0	0.0362564	0	0.4936	0	0.00191335	0.00651293	0.00651293	0.0246573	0.181033	0.0362564	0.00173308	0.00173308	0.174202	0	0.0101686	0.142748	0.0715067	0.0499562	0.0362564	0.185699	0.177482	0.00307298	1.45079	0	0.00651592	0.00651293	0.03774	0.0387486	0.112619	0.030322	0.030322	0.222309	0	0.0362564	8.01029e-06	0.0101276	0.0689488	0	0.0383878	0.0738398	0	0.032149	0.00651293	0	0.0362564
SRR413618	0.0904194	0.0166245	0.0269714	0.304069	0.0294257	0	0.351691	0	0.018609	0.0917117	0.00129223	0.0296642	0.0954196	0.00219457	0.0271489	0.0271489	0.192695	0	0.469942	0.127009	0.102737	0.0294257	0.306264	0.0694538	0.0776641	0.0178257	0.947892	0	0.000449146	0.000374146	0.0231144	0.0258072	0	0	0	0.0436884	0	0.00219457	0	0.0746789	0.0284058	0	0.00205012	0.0186657	0	0.20007	0.000374146	0	0.00219457
SRR413619	0.0117444	0.00184776	0.00312496	0.0450884	0.0132662	0	0.322538	0	0.000172627	0.0136756	0.0019312	0.0100339	0.168117	0.011989	0.00898305	0.00898305	0.15657	0	0.474458	0.156252	0.0316352	0.0174392	0.0570773	0.110207	0.132985	0.00137408	0.808024	0	0.00174902	0.00174586	0.000195492	0.000669793	0.00115829	0.000309703	0.000309703	0.170669	0	0.011989	1.67492e-05	0.0171529	0.0112134	0	0.00194135	0.0337951	0	0.216327	0.00174586	0	0.011989
SRR413620	4.40908e-05	0.11659	0.133516	0	0.0456142	0	0.194366	0	0.0316487	0.00548965	0.00604537	0.16805	0.0802766	0.0225695	0.0198575	0.0198575	0.0762088	0	0.493772	0.373124	0.0304789	0.0456142	0.0225695	0.073009	0.0613444	0.00728371	0.498853	0	0.00413681	0.00395256	0.0102461	0.0128957	0	0	0	0.144359	0	0.0225695	0	0.222027	0.034613	0	0.13916	0.101856	0	0.176596	0.00395256	0	0.0225695
SRR413621	0.018854	0.00928486	0.00928486	0.0697467	0.00233869	0	0.349424	0	0.00798978	0.0191965	0.000389972	0.0196288	0.155745	0.00247734	0.00418746	0.00418746	0.165901	0	0.455206	0.114744	0.0224001	0.00320866	0.0720854	0.111031	0.117236	0.00099833	1.12934	0	0.000411749	0.000389972	0.000567102	0.00106694	0.108267	0.0374068	0.0374068	0.0901929	0	0.00233869	3.9899e-06	0.0158398	0.0601062	0	0.000957074	0.0317339	0	0.124999	0.000389972	0	0.00233869
SRR413622	0.000209035	0.0113276	0.0277416	0	0.00737573	0	0.21866	0	0.00395887	0.00737573	0.00737573	0.0279518	1.32534	0.0370909	0.00710286	0.00710286	0.164951	0	0.559486	0.145694	0.0118367	0.0535049	0.0370909	0.0879484	0.146305	0.00975379	0.463519	0	0.0372003	0.00607584	0.0171136	0.0173237	3.91432e-05	8.21561e-06	8.21561e-06	0.083894	0	0.0370909	0	0.0288209	0.0126151	0	0.0484186	0.0796859	0	0.137374	0.00607584	0	0.0370909
SRR413623	0.00320505	0.0103465	0.0321505	0.0120559	0.0260619	0	0.331682	0	0.00224096	0.00407591	0.000894498	0.0356497	0.157665	0.00314053	0.00635231	0.00635231	0.158014	0	0.504361	0.147441	0.0232527	0.0260619	0.0134831	0.113521	0.12871	0.0109509	1.08783	0	0.000458567	0.000409731	0.000930305	0.00120102	0.0188382	0.00561469	0.00561469	0.107832	0	0.00314053	0	0.038878	0.0074783	0	0.00134004	0.0319958	0	0.126338	0.000409731	0	0.00314053
SRR413624	0	0.0292135	0.0310783	0	0.0434842	0	0.28704	0	0.00112664	0.00537699	0.00543456	0.0391871	0.167027	0.0412168	0.000797426	0.000797426	0.171179	0	0.130736	0.214967	0.0224059	0.0446203	0.0412168	0.119149	0.154508	0.000388243	0.715483	0	0.00512984	0.00511032	0.00238455	0.00300464	0	0	0	0.255009	0	0.0412168	1.57864e-05	0.0318317	0.00858816	0	0.0704303	0.13455	0	0.201479	0.00511032	0	0.0412168
SRR413625	0.00958159	0.00147582	0.00147582	0.0502775	0.0204319	0	0.232863	0	0.00373044	0.0101897	0.00139828	0.0108582	0.119294	0.00465533	0.00606415	0.00606415	0.118763	0	0.0656403	0.0276937	0.0163123	0.0204319	0.0549329	0.0930412	0.0895553	0.00753232	0.752769	0	0.00062565	0.000608109	0.000169846	0.000639606	0	0	0	0.091868	0	0.00465533	0	0.0307547	0.00652169	1.16061	0.000777955	0.0245185	0	0.0446144	0.000608109	0	0.00465533
SRR413626	0	0.00478857	0.0108144	0	0.0910797	0	0.287914	0	0.0024705	0.00918084	0.00918084	0.013755	0.126321	0.0850539	0.0165763	0.0165763	0.133291	0	0.0718418	0.212925	0.0217842	0.0934646	0.0850539	0.078034	0.127687	0.00259261	0.665768	0	0.00796674	0.00795234	0.000359098	0.000563488	0.0749628	0.0167789	0.0167789	0.237592	0	0.0850539	3.53209e-06	0.0524911	0.0238636	0	0.0898425	0.0724465	0	0.194857	0.00795234	0	0.0850539
SRR413627	0.0164167	0.00635864	0.0150846	0.0722575	0.00872593	0	0.357175	0	0.000203772	0.0169395	0.00052685	0.0343534	0.19282	0.000887627	0.0106806	0.0106806	0.19269	0	0.446907	0.148235	0.0215896	0.00103336	0.0722575	0.160395	0.152255	0.00369795	1.14828	0	0	0	0.000765695	0.00187926	0	0	0	0.135384	0	0	7.15585e-06	0.019102	0.012033	0	0.000765695	0.0269068	0	0.138621	0	0	0
SRR413628	0.00812931	0.000520138	0.000224272	0.032137	0.011511	0	0.190012	0	0.000291604	0.00995722	0.0018279	0.00231538	0.125144	0.0107322	0.00408075	0.00408075	0.120337	0	0.166183	0.0918647	0.0208279	0.0116546	0.0428692	0.0877303	0.110559	0.002248	0.461236	0	0.00165478	0.00165323	4.96024e-05	0.000116598	0.0085785	0.00168888	0.00168888	0.14687	0	0.0107322	2.20502e-07	0.00962671	0.00567592	0.0832473	0.00170284	0.0124251	0	0.119818	0.00165323	0	0.0107322
SRR413629	0.00686346	0.0028404	0.0158364	0.0327582	0.0168497	0	0.246287	0	0.00186921	0.00930447	0.00244102	0.231268	0.104781	0.00385374	0.012197	0.012197	0.10182	0	0.411254	0.382726	0.0130669	0.00577144	0.036612	0.0820491	0.0543464	3.18268e-05	0.815501	0	0.000953542	0.000951772	0.00523441	0.220667	0	0	0	0.0940149	0	0.00385374	1.16839e-05	0.0335771	0.0288179	0	0.00134198	0.0387806	0	0.139122	0.000951772	0	0.00385374
SRR413630	0.0109694	0.00116101	0.00456404	0.0468221	0.0147836	0	0.28574	0	3.85712e-05	0.0131621	0.0021927	0.0103814	0.104171	0.0113806	0.00139838	0.00139838	0.110587	0	0.290095	0.116895	0.0407072	0.0204248	0.0582027	0.119082	0.110405	0.000826255	0.756083	0	0.00189585	0.00189378	9.45094e-05	0.000477772	0.114306	0.0267857	0.0267857	0.111356	0	0.0113806	8.81295e-06	0.00494131	0.003471	0	0.00198829	0.0156932	0	0.0890702	0.00189378	0	0.0113806
SRR413631	0.00987692	0.00147036	0.00226953	0.0274353	0.0440714	0	0.475582	0	0.000157723	0.0145	0.00554852	0.0033167	0.32045	0.0350717	0.00797132	0.00797132	0.196204	0	0.0542874	0.0515354	0.0202999	0.0490942	0.062507	0.0984279	0.179896	0.0104014	0.899367	0	0.00368626	0.0036848	0.00350671	0.00455388	0.000657452	0.000158278	0.000158278	0.296026	0	0.0350717	2.05368e-08	0.0222244	0.010678	0.769725	0.00419849	0.0439169	0	0.238749	0.0036848	0	0.0350717
SRR413632	0.00905313	0.00605931	0.00605931	0.0400958	0.0243106	0	0.232781	0	0.00248062	0.0120787	0.00303324	0.0173354	0.125296	0.0262168	0.0142497	0.0142497	0.137463	0	0.27731	0.159152	0.0184255	0.0243106	0.0644063	0.101613	0.103993	0.00587404	1.07988	0	0.00303928	0.00303324	0.014422	0.0256981	0.0883606	0.0241705	0.0241705	0.114027	0	0.0243106	0	0.0499321	0.0197788	1.35147	0.00402223	0.0225478	0	0.0822258	0.00303324	0	0.0243106
SRR413633	0.0387024	0.00500398	0.0078337	0.16568	0.00280016	0	0.146706	0	6.56298e-05	0.0415011	0.00280016	0.0181916	0.999318	0.0198136	0.0163472	0.0163472	0.177928	0	0.0741974	0.33941	0.266752	0.00329253	0.17826	0.139464	0.680928	0.00699661	0.000668904	0	0.0135728	0.00247017	0.000918959	0.00170577	0	0	0	0.0969906	0	0.0129039	0	0.0213764	0.0204103	0	0.00311388	0.0197585	0	0.0790341	0.00247017	0	0.0129039
SRR413634	0.0102107	0.00129358	0.00129358	0.0347642	0.112059	0	0.227475	0	0.00239327	0.0160928	0.00588215	0.0025851	0.0979388	0.0979393	0.00138259	0.00138259	0.0929464	0	0.179568	0.175289	0.024829	0.0982515	0.146823	0.0770142	0.0637538	0.00132984	0.571389	0	0.005883	0.00588215	7.55056e-05	0.000148036	0.000994065	0.00026775	0.00026775	0.0686496	0	0.0978601	3.84222e-07	0.00238101	0.111817	0.244222	0.00595765	0.0194597	0.00260915	0.0846058	0.00588215	0	0.0978601
SRR413635	0.0220561	0.0162656	0.105312	0.0693409	0.0122086	0	0.180409	0	0.117921	0.0342752	0.01212	0.105312	0.759065	0.0673875	0.00886291	0.00886291	0.115935	0	0.269513	0.173191	0.569296	0.0123076	0.136742	0.0729485	0.0782604	0.0429161	4.82652e-05	0	0.0673793	0.0101023	0.0323896	0.0323896	0.0139924	0.00523152	0.00523152	0.235639	1.47637e-08	0.0101023	9.908e-05	0.263679	0.0176877	0	0.0156804	0.000197278	0	0.0638921	0.0101023	0	0.0673793
SRR413636	0.00904616	0.00276739	0.00285157	0.0242735	0.0338357	0	0.474184	0	0	0.0120705	0.00302432	0.00470295	0.238533	0.033756	0.00979992	0.00979992	0.155731	0	0.22396	0.142474	0.0294436	0.0340031	0.058025	0.111687	0.163994	0.0364408	0.883176	0	0.0030083	0.0030083	0.00378232	0.00563371	0.140796	0.042042	0.042042	0.273656	0	0.0337515	1.42546e-06	0.00297986	0.0149771	0	0.00431905	0.0246904	0	0.241571	0.0030083	0	0.0337515
SRR413637	0.0419384	0.000243002	0.00325383	0.232209	0.00430667	0	0.171888	0	0.0325964	0.0421596	0.000221207	0.00360636	0.755573	0.000588542	0.00598849	0.00598849	0.134702	0	0.286165	0.0602312	0.0453734	0.0191213	0.232797	0.0454075	0.0849844	0.0216555	0.232207	0	0.000715929	7.31512e-05	2.40694e-05	4.57178e-05	0.0710907	0.00795379	0.00795379	0.0454873	0	7.31512e-05	1.47798e-07	0.0219107	0.0059593	0	9.72207e-05	0.00723923	0	0.108764	7.31512e-05	0	0.000588542
SRR413638	0	0.00245861	0.00571066	0	0.0520804	0	0.544663	0	2.37806e-05	0.00458579	0.00458579	0.0140268	0.228505	0.0488049	0.00463179	0.00463179	0.24624	0	0.266692	0.297964	0.0230192	0.061974	0.0488049	0.130447	0.172962	0.0395779	1.31905	0	0.00423825	0.00423825	0.00111204	0.00487401	0.0793266	0.0259754	0.0259754	0.267811	0	0.0488049	3.78904e-06	0.0136961	0.0133965	0	0.0512635	0.227147	0	0.283161	0.00423825	0	0.0488049
SRR413639	0.0152331	0.00536253	0.014677	0.0647667	0.0921833	0	0.183048	0	0.00113486	0.0252972	0.0101995	0.017309	0.64642	0.0820829	0.0154761	0.0154761	0.129963	0	0.395595	0.119638	0.0346497	0.162206	0.140545	0.119124	0.118692	0.00823247	0.332935	0	0.0891407	0.00899324	0.000805287	0.00118315	0.348269	0.0418935	0.0418935	0.104953	0	0.0816987	4.18786e-05	0.0185298	0.0244462	0	0.00979853	0.00436134	0	0.124487	0.00899324	0	0.0816987
SRR413700	0.0230676	0.00531582	0.0156995	0.0882973	0.00622151	0	0.210246	0	0.001296	0.0292891	0.00622151	0.0367368	0.88125	0.031921	0.0154555	0.0154555	0.0818669	0	0.264579	0.143443	0.0541211	0.0421341	0.120048	0.0867731	0.0786157	0.000536212	0.151012	0	0.0337373	0.00476617	0.00239599	0.00337145	4.70297e-05	4.84345e-06	4.84345e-06	0.147353	0	0.0317504	0	0.0504249	0.0201688	0	0.0051932	0.00585207	0	0.0904139	0.00476617	0	0.0317504
SRR413701	0.00352118	0.0031664	0.00316895	0.0117044	0.00584379	0	0.348035	0	0.00186897	0.00536879	0.00184917	0.0406236	0.166473	0.00555968	0.0101541	0.0101541	0.172268	0	0.495673	0.157233	0.0334076	0.0019023	0.0172641	0.134582	0.180046	0.0121284	0.849556	0	0.000727523	0.000726159	0.000703821	0.00629937	0.0425263	0.0139772	0.0139772	0.161803	0	0.00555968	0.0770629	0.0552828	0.0154121	0	0.00142998	0.0230065	0	0.144044	0.000726159	0	0.00555968
SRR413702	0	0.0135258	0.0135258	0	0.0465894	0	0.207974	0	0	0.0052558	0.0052558	0.0214684	0.0985489	0.0465894	0.00897806	0.00897806	0.0832361	0	0.218887	0.112903	0.0161311	0.0465894	0.0465894	0.0740612	0.0880064	0.000703893	0.394492	0	0.00533033	0.0052558	0.00118091	0.00211171	0.00222643	0.000317598	0.000317598	0.140404	0	0.0465894	0	0.0238798	0.0163456	0.967731	0.00643671	0.0344908	0	0.149645	0.0052558	0	0.0465894
SRR413703	0	0.000746844	0.00262863	0	0.0203816	0	0.228158	0	0.00401494	0.00378408	0.00378408	0.00944643	0.961405	0.0184998	0.00603201	0.00603201	0.134571	0	0.396549	0.152372	0.00829262	0.0203816	0.0184998	0.0925441	0.114377	0.0140954	0.33732	0	0.0191584	0.00354675	7.35057e-05	0.000473057	0.154333	0.0283452	0.0283452	0.0917524	0	0.0184998	0	0.015117	0.00981448	0	0.0192466	0.111938	0	0.114113	0.00354675	0	0.0184998
SRR413704	0	0.0114876	0.0114876	0	0.0161489	0	0.116306	0	0.204117	0.00334583	0.0161489	0.0191257	0.904293	0.0161489	0.00778568	0.00778568	0.062476	0	0.479212	0.122555	0.00427868	0.0161939	0.0161939	0.0138587	0.062476	0.0003469	0.381003	0	0.0168	0.00334583	0.0114876	0.0191257	0	0	0	0.012211	4.49241e-05	0.0161489	0	0.0987685	0.122692	0	0.0276365	0	0	0.0662167	0.00334583	0	0.0161489
SRR413705	0	0.00242191	0.065779	0	0.137251	0	0.229092	0	3.58613e-09	0.00296928	0.00341985	0.0658198	0.644351	0.022699	0.00655936	0.00655936	0.135165	0	0.421609	0.267148	0.0128137	0.00350664	0.022699	0.0674064	0.0961697	0.0910436	0.282187	0	0.022699	0.00240728	0.000560507	0.000573541	0	0	0	0.0850499	0	0.00240728	3.19598e-05	0.139422	0.00852728	0	0.0251209	0.157279	0	0.115945	0.00240728	0	0.022699
SRR413706	0	0	0.0518153	0	0.153605	0	0.171626	0	0.00366102	0.0105831	0.0105842	0.151912	0.383551	0.0995136	0.0109885	0.0109885	0.078028	0	0.449244	0.323001	0.02532	0.258477	0.0995136	0.070508	0.0770605	0.0109357	0.343684	0	0.108479	0.00829514	0	0.0135025	0	0	0	0.087077	0	0.0995136	0	0.0955958	0.0304971	0	0.0995136	0.0496969	0	0.131287	0.00829514	0	0.0995136
SRR413707	0	0.00311602	0.0266421	0	0.0362686	0	0.161552	0	0.00082241	0.00206858	0.00206858	0.0376624	1.0598	0.0127425	0.00219798	0.00219798	0.139329	0	0.0427597	0.185533	0.17363	0.0853254	0.0127425	0.115682	0.125028	0.046054	0.00869132	0	0.022277	0.00179684	0.00018106	0.000665718	0	0	0	0.104516	0	0.0127425	2.99496e-05	0.0427139	0.00438879	0	0.0158585	0.119056	0	0.0201773	0.00179684	0	0.0127425
SRR413708	0.00957928	0.000686094	0.0064909	0.0394592	0.103125	0	0.278642	0	0.0013742	0.015627	0.00748743	0.00964151	0.120359	0.0342542	0.0124321	0.0124321	0.128549	0	0.441528	0.194741	0.0210361	0.106026	0.0737134	0.0855064	0.105608	0.0209156	0.673638	0.000110563	0.00591639	0.00591639	5.63207e-05	0.000225213	0.153706	0.0406833	0.0406833	0.0862331	8.5162e-06	0.00591639	3.21573e-07	0.110485	0.016968	0	0.00597271	0.0138714	0	0.106795	0.00591639	0	0.0342542
SRR413709	0	0.0161525	0.0761105	0	0.0681306	0	0.230282	0	0.00678976	0.00175144	0.0681306	0.088542	1.05082	0.00816325	0.00446469	0.00446469	0.140736	0	0.636192	0.205412	0.00378538	0.0904726	0.00816325	0.116112	0.119487	0.000103781	0.571116	0	0.0432484	0.000917819	0.0365359	0.0489673	0.091948	0.0197605	0.0197605	0.0777945	0	0.00816325	5.29691e-05	0.0835799	0.00705851	0	0.00236391	0.102106	0	0.113264	0.000917819	0	0.00816325
SRR413710	0.00595769	0.00670466	0.00702843	0.0213454	0.022373	0	0.287697	0	0.00112229	0.0101075	0.00428907	0.00724108	0.171952	0.0214763	0.0110772	0.0110772	0.116512	0	0.293368	0.0848832	0.0167891	0.0276821	0.0428218	0.104036	0.11651	0.000212307	0.667785	0	0.00331159	0.00330756	0.000277888	0.000284344	0.0224294	0.00671559	0.00671559	0.174204	0	0.0214763	4.1965e-06	0.0387748	0.0136876	0	0.00358545	0.00815369	0	0.168191	0.00330756	0	0.0214763
SRR413711	0.0117533	0.00809708	0.00809708	0.045833	0.0146459	0	0.318165	0	0.00100881	0.0132185	0.00146524	0.0085576	0.182693	0.0202947	0.00622734	0.00622734	0.129895	0	0.237265	0.0893757	0.0192615	0.0146495	0.0603245	0.113957	0.1041	5.65981e-06	0.740395	0	0.00147102	0.00146524	0.000876471	0.000918862	0	0	0	0.18138	3.63161e-06	0.0146459	0	0.0118171	0.0539253	0	0.00234171	0.0190904	0	0.190652	0.00146524	0	0.0146459
SRR413712	0	0.0029009	0.0029009	0	0.146459	0	0.168862	0	0.000793458	0.00799917	0.00799917	0.0208601	0.630405	0.146459	0.00331228	0.00331228	0.104432	0	0.375057	0.250278	0.0138149	0.146482	0.146459	0.0842884	0.0940654	6.34082e-06	0.345433	0	0.147306	0.00799917	0.000264796	0.00185688	0.0124348	0.0026174	0.0026174	0.0694329	0	0.146459	5.95489e-07	0.00329999	0.194889	0	0.14936	0.0825595	0	0.115548	0.00799917	0	0.146459
SRR413713	0	0.00747322	0.00747322	0	0.00725879	0	0.199428	0	0.0109691	0.00725879	0.0403731	0.0269714	1.1554	0.0403731	0.0119063	0.0119063	0.124474	0	0.417987	0.224109	0.00784733	0.0655062	0.0403731	0.0624658	0.0984572	0	0.331661	0	0.0412796	0.00725879	0.025788	0.0452861	0	0	0	0.0722683	0	0.0403731	5.8529e-05	0.0553486	0.147103	0	0.00764884	0.108889	0	0.120854	0.00725879	0	0.0403731
SRR413714	0	0.000512061	0.000512061	0	0.0058785	0	0.248957	0	0.00179219	0.000507779	0.000893589	0.00855084	0.126005	0.00388721	0.00534825	0.00534825	0.122976	0	0.209843	0.178574	0.00904448	0.0058785	0.00388721	0.0795908	0.107816	0.00188646	0.736739	0	0.000508154	0.000507779	4.47149e-05	0.000762468	0.0186682	0.00236491	0.00236491	0.183406	0	0.00388721	0	0.0135368	0.00623269	0.981159	0.000552494	0.155274	0	0.176688	0.000507779	0	0.00388721
SRR413715	1.64423e-07	0.00419324	0.00421401	0	0.018538	0	0.114274	0	5.18932e-09	0.00107585	0.00115353	0.0208343	0.444755	0.0182306	0.00456103	0.00456103	0.111364	0	0.0266887	0.181771	0.200906	0.00117353	0.0182306	0.525901	0.523462	0.0221086	0	0	0.0182402	0.00107117	0.00419324	0.0208135	0.0895752	0.0299508	0.0299508	0.0947861	0	0.0182306	1.97312e-05	0.0225605	0.0105575	0	0.0224239	0.140574	0	0.0419732	0.00107117	0	0.0182306
SRR413716	0.0381389	0.00275627	0.00292057	0.141173	0.0120575	0	0.604158	0	1.43171e-05	0.0398685	0.00173005	0.00564536	0.274533	0.0120729	0.00654729	0.00654729	0.303791	0	0.573712	0.43624	0.0479307	0.0155789	0.153045	0.2396	0.147551	0.00787483	2.08171	0	0.00103722	0.00103687	0.00119715	0.00237847	0.00990217	0.00299476	0.00299476	0.1767	0	0.0118932	1.7379e-06	0.0163082	0.00926944	0	0.00223402	0.121297	0	0.270249	0.00103687	0	0.0118932
SRR413717	0	0.000345506	0.00616403	0	0.0408652	0	0.495141	0	0.00616851	0.00503834	0.00503834	0.00750835	1.42463	0.0350467	0.0279922	0.0279922	0.265452	0	0.806626	0.150923	0.0207848	0.00503915	0.0350467	0.176152	0.245425	0.0329701	0.70212	0	0.0371856	0.00325232	4.92736e-05	0.000211102	0.000152328	3.28255e-05	3.28255e-05	0.196257	0	0.00325232	8.07121e-07	0.0661224	0.0296696	0.202102	0.00330159	0.0484093	0	0.284968	0.00325232	0	0.0350467
SRR413718	0.00457492	0.00442449	0.00442449	0.0135454	0.0047889	0	0.346827	0	0.0394625	0.00877254	0.0047889	0.0531887	0.187527	0.0321497	0.0175657	0.0175657	0.170536	0	0.200436	0.219813	0.0358598	0.0404528	0.0456951	0.136364	0.16199	0.0067417	0.730837	0	0.00420915	0.00419766	0.00363682	0.00874351	0.000120561	2.99431e-05	2.99431e-05	0.295631	0	0.0321497	0.00602735	0.0461851	0.0268582	0	0.00477708	0.0278588	0	0.223908	0.00419766	0	0.0321497
SRR413719	0.0441471	0.00222453	0.0327755	0.163454	0.0459072	0	0.15489	0	0.354777	0.0470523	0.00290517	0.0328367	0.779903	0.0133051	0.0248863	0.0248863	0.129755	0	0.102745	0.127819	0.60614	0.00299267	0.176893	0.0401404	0.0876521	0.018693	0.0032552	6.63421e-06	0.0174695	0.00215094	0.00222453	0.00245453	1.33761e-05	2.43449e-06	2.43449e-06	0.159843	7.21753e-07	0.0132703	0.00442482	0.0811807	0.0266098	0	0.00244711	0.0104034	0	0.0838733	0.00215094	0	0.0132703
SRR413720	0	0.00122533	0.00206557	0	0.0389276	0	0.305343	0	0.000367633	0.0049952	0.00588658	0.00351678	0.146661	0.0300779	0.00267466	0.00267466	0.133673	0	0.277298	0.163921	0.0153265	0.0408901	0.0300779	0.104152	0.114474	0.00115494	0.902081	0	0.00462073	0.00461874	8.15888e-05	0.000141065	0	0	0	0.105754	0	0.0300779	0	0.0181614	0.00616662	1.14741	0.00470033	0.124211	0	0.100005	0.00461874	0	0.0300779
SRR413721	0	0.00112467	0.00463904	0	0.103191	0	0.181184	0	0.000585158	0.00489037	0.00654256	0.00739368	1.00849	0.0319417	0.0135009	0.0135009	0.179764	0	0.131555	0.208262	0.0183011	0.110668	0.0465159	0.930626	0.172458	0.00611296	0.000143829	0	0.0320855	0.00478077	6.54677e-05	0.000183456	0.000109244	2.35194e-05	2.35194e-05	0.125874	0	0.0319417	2.96248e-06	0.131493	0.0167032	0	0.00484623	0.0958312	0.0145742	0.0313683	0.00478077	0	0.0319417
SRR413722	0.00433261	0.0103308	0.0158954	0.0157694	0.0269318	0	0.188493	0	0.000361505	0.00921992	0.00488731	0.0279164	0.865779	0.0213672	0.0051547	0.0051547	0.0899832	0	0.513576	0.16423	0.0177777	0.0476873	0.0371366	0.089546	0.0755439	0.0036728	0.454263	0	0.0369447	0.00365202	0.000755227	0.00130952	0.000866844	0.00017347	0.00017347	0.0758606	0	0.0213672	7.42036e-06	0.0432058	0.00888095	0	0.00440725	0.0178361	0	0.117312	0.00365202	0	0.0213672
SRR413723	0.0244245	0.0279213	0.0279213	0.0663728	0.0193328	0	0.169782	0	0.00977683	0.0277051	0.00328052	0.0417277	1.23534	0.0193328	0.00965351	0.00965351	0.189041	0	0.0875487	0.120857	0.182528	0.0193328	0.0857056	0.107951	1.22188	0.00717441	0.0304638	5.07273e-05	0.0987379	0.00328052	0.00162052	0.0021426	0.0501784	0.00871796	0.00871796	0.123898	2.91412e-06	0.00328052	0	0.0875487	0.0150737	0	0.00490104	6.27106e-05	0	0.0456315	0.00328052	0	0.0193328
SRR413724	0	0.001401	0.00244004	0	0.082556	0	0.329413	0	0.000117255	0.0047073	0.00624529	0.00476213	0.146679	0.0502908	0.00414421	0.00414421	0.0983866	0	0.247607	0.157935	0.019643	0.082715	0.0502908	0.0817805	0.136865	0.00162995	0.722838	0	0.00465665	0.0046563	0.000236926	0.000644249	0	0	0	0.237936	0	0.0502908	2.33186e-08	0.0340363	0.00785577	0	0.0516918	0.102577	0	0.218436	0.0046563	0	0.0502908
SRR413725	0.056409	0.0123253	0.0127137	0.294323	0.0066387	0	0.23564	0	0.00335932	0.0570819	0.000676104	0.0158675	0.483044	0.0253256	0.000499691	0.000499691	0.153813	0	0.224006	0.0729476	0.0586805	0.0067219	0.300283	0.0477921	0.0815842	0.00270514	0.210975	0	0.00811655	0.000668557	0.000361049	0.000415129	0	0	0	0.0454843	0	0.00625025	6.58109e-09	0.0127846	0.00157583	0	0.00102961	0.0162816	0	0.147975	0.000668557	0	0.00625025
SRR413726	0.0356335	0.000672515	0.000846239	0.197994	0.000359028	0	0.182304	0	2.9509e-06	0.0356523	1.87852e-05	0.00490975	0.544278	0.000185304	0.00130726	0.00130726	0.141348	0	0.168576	0.0946233	0.035848	0.00242607	0.198179	0.041801	0.0884919	0.00043009	0.163239	0	0.000268632	1.65715e-05	0.000711938	0.00477545	0	0	0	0.0415849	0	0.000185304	8.88602e-07	0.00213556	0.00205653	0	0.000165338	0.0191144	0	0.113178	1.65715e-05	0	0.000185304
SRR413727	0.00439039	0.00197344	0.0107861	0.0122222	0.0492623	0	0.322521	0	0.00194804	0.00815869	0.00495435	0.0143057	0.168565	0.0209476	0.0157169	0.0157169	0.170255	0	0.567957	0.204467	0.0164044	0.0492623	0.0331698	0.155003	0.138093	0.000185074	1.09091	0	0.00323535	0.00323282	0.000172128	0.000350181	0	0	0	0.123027	0	0.0209476	0	0.0718521	0.0175784	0	0.00340495	0.0363013	0	0.144707	0.00323282	0	0.0209476
SRR413728	0	0.0209024	0.0209024	0	0.0421043	0	0.129575	0	0.0580708	0.00565849	0.00806298	0.0505386	1.2038	0.0324433	0.0301714	0.0301714	0.157649	0	0.141083	0.151444	0.0216585	0.0449224	0.0324433	0.927658	0.149534	0.0198985	0.0207975	0	0.0532354	0.00565849	0.00173364	0.00293344	6.90703e-05	1.16067e-05	1.16067e-05	0.237033	0	0.0324433	0.00281812	0.0891395	0.0363589	0	0.00739213	0.00988554	0	0.0465859	0.00565849	0	0.0324433
SRR413729	0.00407465	0.000183284	0.000183284	0.0145596	0.0293892	0	0.23879	0	0.00341495	0.00853032	0.00445567	0.00841937	0.102365	0.0296076	0.00480048	0.00480048	0.105654	0	0.230036	0.105999	0.0256287	0.00647407	0.0439488	0.0822267	0.089051	0.00733463	0.622639	0	0.00445597	0.00445567	1.40471e-05	0.000414622	0.0644463	0.0162671	0.0162671	0.0763633	0	0.0293892	0	0.0163503	0.0670632	0.558282	0.00446972	0.0136082	0	0.0782409	0.00445567	0	0.0293892
SRR413730	0.0107121	0.00236677	0.00273565	0.0420175	0.0226928	0	0.186545	0	0.00399387	0.0144596	0.00378399	0.0320096	0.908648	0.0221437	0.00574088	0.00574088	0.126534	0	0.429689	0.136153	0.0195582	0.0239472	0.0641613	0.0810614	0.103059	0.00319247	0.403564	9.60488e-05	0.0506325	0.00367297	0.000184842	0.00208026	0	0	0	0.0649235	9.60488e-05	0.00367297	1.35733e-06	0.0367084	0.0113786	0	0.00385782	0.0120471	0	0.125367	0.00367297	0	0.0221437
SRR413731	0	0.0128956	0.0128956	0	0.0323049	0	0.350364	0	0.0010694	0.00250383	0.0045931	0.0264204	0.193512	0.0141731	0.0175592	0.0175592	0.112564	0	0.644017	0.161535	0.0110203	0.0323049	0.0141731	0.159993	0.0953373	0.00195235	1.27548	0	0.00251217	0.00250383	0.000914016	0.00143492	0	0	0	0.152773	0	0.0141731	0	0.0737439	0.0194086	0	0.0270687	0.0782252	0	0.142386	0.00250383	0	0.0141731
SRR413732	0.0426438	0.0127667	0.0271598	0.174812	0.228456	0	0.306536	0	0.00132215	0.0428311	0.00179202	0.0666083	0.643139	0.000586474	0.00738018	0.00738018	0.156045	0	0.550184	0.357915	0.0752426	0.00179821	0.17537	0.112072	0.121152	0.00336622	0.262105	0	0.00661834	7.90175e-05	0.00171535	0.00777212	0.0609808	0.0155041	0.0155041	0.117136	0	0.000558011	5.15124e-06	0.284366	0.0132836	0	0.00179436	0.0214551	0	0.160011	7.90175e-05	0	0.000558011
SRR413733	0.00408651	0.0195188	0.0352278	0.0174513	0.0810625	0	0.243353	0	0.0120055	0.0130989	0.0090148	0.0799524	0.790919	0.0653362	0.0162257	0.0162257	0.145547	0	0.595462	0.228695	0.0359352	0.0842862	0.0827875	0.116445	0.16569	0.00154819	0.481075	0	0.0761414	0.00723914	0.00145265	0.00417352	0.000176954	4.63236e-05	4.63236e-05	0.13611	0	0.0653362	1.00037e-05	0.0894637	0.0258627	0	0.00869179	0.00813319	0	0.154415	0.00723914	0	0.0653362
SRR413734	0	0.00206082	0.0518508	0.000270991	0.0831123	0	0.178861	0	0.00695933	0.00565335	0.0831123	0.075807	0.968626	0.0333223	0.0101697	0.0101697	0.123271	0	0.549531	0.135907	0.00607976	0.0831123	0.0333223	0.111674	0.124886	0	0.444817	0	0.0406536	0.00435099	0.0069462	0.0309024	0.0111906	0.00312674	0.00312674	0.0781932	0	0.0333223	0	0.0820168	0.0148536	0	0.00450757	0.000812526	0	0.0997692	0.00435099	0	0.0333223
SRR413735	0.00282308	0.00330711	0.0049109	0.0121844	0.00639698	0	0.330088	0	0.000178851	0.00383163	0.00101194	0.0233448	0.142636	0.0047571	0.00793996	0.00793996	0.149856	0	0.414776	0.15177	0.0230928	0.0291494	0.0169415	0.101035	0.129319	0.0113143	1.00034	0	0.000859398	0.000857625	0.000247177	0.00124516	0.11265	0.0291086	0.0291086	0.106491	0	0.0047571	3.19172e-05	0.0464141	0.00988844	0	0.0011048	0.01822	0	0.103245	0.000857625	0	0.0047571
SRR413736	0.000926276	0.00772398	0.0247908	0	0.00829329	0	0.320754	0	0.00149849	0.00829222	0.00829329	0.0247973	0.124706	0.0366864	0.014673	0.014673	0.128842	0	0.424067	0.239438	0.0146131	0.0528424	0.0357636	0.0894984	0.119857	0.00483342	0.94908	0	0.00676949	0.00676949	0.00215852	0.00215875	0.168639	0.0514945	0.0514945	0.103645	0	0.0357636	0	0.143373	0.0203212	0	0.0434875	0.0603069	0	0.0984354	0.00676949	0	0.0357636
SRR413737	0.0128449	0.00536009	0.00558947	0.0314916	0.0696663	0	0.104984	0	0.00226756	0.0210072	0.00831231	0.0108398	0.493688	0.0722447	0.00471178	0.00471178	0.111116	0	0.0606684	0.0229818	0.0310037	0.0696663	0.100319	0.0823775	0.0966954	0.00068162	0.0443307	0	0.0704665	0.00807095	0.0014481	0.00276639	0.0129808	0.00301199	0.00301199	0.0827741	0	0.0690599	0	0.00843748	0.0153078	1.06428	0.00951905	0.0111123	0	0.0583456	0.00807095	0	0.0690599
SRR413738	0	0.00259621	0.0448078	0	0.0154145	0	0.227035	0	0.0060083	0.0154492	0.0154145	0.0448405	0.662185	0.0829758	0.00873571	0.00873571	0.161201	4.46607e-06	0.28445	0.215286	0.645069	0.0154577	0.0834777	0.0760002	0.123058	0.0570809	0.0015389	0	0.0845147	0.0134002	0.213421	0.213454	0.00500444	0.00133741	0.00133741	0.119094	9.00335e-07	0.0829758	3.77925e-05	0.277661	0.0151086	0	0.085572	0.0871467	0	0.0469642	0.0134002	0	0.0829758
SRR413739	0.0121523	0.00674265	0.00675984	0.0563588	0.00373527	0	0.265246	0	0.00141316	0.0126758	0.000523496	0.00711022	0.122916	0.00372663	0.00539968	0.00539968	0.135192	0	0.0574866	0.105797	0.0288541	0.00386298	0.0600769	0.0817671	0.10745	0.00115081	0.59568	0.000120452	0.00052378	0.000521849	0.000554693	0.000580543	0	0	0	0.188814	0.000120452	0.00371808	3.21636e-07	0.00784723	0.00649388	0.450091	0.00107654	0.0208086	0	0.169003	0.000521849	0	0.00371808
SRR413740	0.0117684	0.00967297	0.0104055	0.0475265	0.0140494	0	0.280879	0	0.00330875	0.0140852	0.00235249	0.0352111	0.148113	0.0172471	0.00419282	0.00419282	0.148835	0	0.304853	0.143794	0.0191843	0.015194	0.0608434	0.129019	0.118994	0.000508154	0.762283	0	0.00218669	0.00217696	0.000737481	0.00191428	0.033889	0.00794183	0.00794183	0.106151	0	0.0133169	1.89825e-06	0.0172617	0.00810854	0.384262	0.00291444	0.0222642	0	0.105876	0.00217696	0	0.0133169
SRR413741	0.0309306	0.02038	0.0204167	0.111179	0.0392444	0	0.207349	0	0.000766507	0.0394155	0.00767837	0.0219015	0.624648	0.0392077	0.00440129	0.00440129	0.136333	0	0.450035	0.158052	0.0473594	0.299183	0.150387	0.0642003	0.0768728	0.0120398	0.170302	0	0.0614979	0.00436392	0.023166	0.0246508	0	0	0	0.0598083	0	0.0392077	0.000806487	0.28236	0.00634023	0	0.00590337	0.0270255	0	0.112733	0.00436392	0	0.0392077
SRR413742	0.000368947	0.00992977	0.00992977	0	0.0269653	0	0.253721	0	0.00106685	0.00510072	0.00510072	0.0133058	1.23291	0.0269653	0.006003	0.006003	0.181881	0	0.48694	0.129144	0.0113022	0.0269653	0.0269653	0.128049	0.176933	0.00392511	0.454074	0	0.0546665	0.00510072	0.000817175	0.00102521	0.0636629	0.0104354	0.0104354	0.129134	0	0.0269653	0	0.0193712	0.0121289	0	0.0368951	0.0794309	0	0.149894	0.00510072	0	0.0269653
SRR413743	0.0427855	0.0104442	0.0104459	0.189721	0.0006059	0	0.234603	0	0.000677139	0.0438676	0.00109456	0.0435937	0.702797	0.000489506	0.00667992	0.00667992	0.139725	0	0.338889	0.105852	0.0780446	0.0285968	0.190179	0.104208	0.124499	0.000809446	0.287569	0	0.00701384	0.000100475	0.000372277	0.00083701	0.20799	0.0343968	0.0343968	0.0933277	0	0.00045821	3.24926e-06	0.0391297	0.00662333	0	0.000472752	0.00641701	0	0.117629	0.000100475	0	0.00045821
SRR413744	0.0278659	0.00643194	0.00956842	0.136931	0.00944248	0	0.363347	0	0.00112448	0.0288843	0.00104726	0.0350501	0.195324	0.0165596	0.00388992	0.00388992	0.176224	0	0.230693	0.109262	0.063862	0.00944248	0.140328	0.151195	0.182251	0.00304688	0.701862	0	0.000771662	0.000768468	0.000369285	0.00125686	0.0818779	0.0166623	0.0166623	0.270064	0	0.000768468	0	0.0206242	0.00563646	0	0.00113775	0.0135363	0	0.217598	0.000768468	0	0.00538762
SRR413745	0.0023366	0.00284606	0.00284606	0.0065203	0.0693206	0	0.320374	0	0.0179904	0.00799545	0.00668003	0.00458821	0.155998	0.0596263	0.0199081	0.0199081	0.163439	0	0.39564	0.172595	0.023283	0.00867371	0.0661466	0.113638	0.149505	0.0261277	0.866376	0	0.0056597	0.00565885	0.00325782	0.00347336	0.000478248	0.000126084	0.000126084	0.14496	0	0.00565885	2.41106e-06	0.0970956	0.0251351	0	0.00603269	0.00934322	0	0.136176	0.00565885	0	0.0596263
SRR413746	0.0109982	0.0160394	0.0247863	0.0391093	0.0518972	0	0.17639	0	0.0209191	0.0177116	0.00671949	0.031092	0.708069	0.0442754	0.0132215	0.0132215	0.0994316	0	0.475387	0.132374	0.0312418	0.0518972	0.0817954	0.0797074	0.0890546	0.00593265	0.351369	0	0.0487766	0.00528949	0.00117665	0.001515	0	0	0	0.0601354	0	0.0431504	0	0.0412823	0.018596	0	0.00646614	0.0109849	0	0.116512	0.00528949	0	0.0431504
SRR413747	0.0168147	0.00110941	0.028318	0.0580608	0.0459888	0	0.185863	0	0.000329366	0.0193169	0.00249713	0.0343105	0.379696	0.0189323	0.00247268	0.00247268	0.0824	0	0.216854	0.148778	0.0502141	0.00559837	0.0743603	0.0722298	0.0666879	0.0080862	0.17688	0	0.0308829	0.0018805	0.000233707	0.00195973	0.0461486	0.0127142	0.0127142	0.0749025	0	0.0187802	5.16243e-06	0.0421038	0.00569113	0	0.00211421	0.0198489	0	0.100272	0.0018805	0	0.0187802
SRR413748	0.0144195	0.00572643	0.0133199	0.0756243	0.0185568	0	0.136238	0	0.00345269	0.017249	0.00283444	0.0194741	0.551321	0.0108768	0.0113412	0.0113412	0.0931452	0	0.310109	0.150073	0.0194703	0.109732	0.0818016	0.047155	0.0626285	0.00442604	0.281366	0	0.0935223	0.00172206	0.00572643	0.0118806	0.0549479	0.00860668	0.00860668	0.0434877	0	0.0108768	5.64788e-05	0.0420994	0.0129408	0	0.00231213	0.0163421	0	0.0939218	0.00172206	0	0.0108768
SRR413749	0.00817517	0.00398053	0.00788042	0.0296427	0.00918722	0	0.401501	0	0.00483158	0.00903264	0.000860486	0.0147714	0.243677	0.00528733	0.0124979	0.0124979	0.196685	0	0.578664	0.160865	0.0115172	0.00918722	0.0349301	0.17263	0.155305	0.0043169	1.56213	0	0.000369472	0.000367983	0.010928	0.017819	0	0	0	0.17994	0	0.00528733	0	0.0422515	0.0147264	0	0.00124881	0.0321422	0	0.168511	0.000367983	0	0.00528733
SRR413750	0.0156575	0.0248286	0.025288	0.0649204	0.0338129	0	0.223406	0	0.00285324	0.0188587	0.00324795	0.0602758	0.113358	0.0371663	0.00429259	0.00429259	0.135519	0	0.318346	0.129384	0.0241898	0.0338968	0.0983377	0.0895233	0.109952	0.00903523	0.643271	0	0.00322365	0.00318093	0.00195775	0.00515379	0	0	0	0.0892713	8.39036e-05	0.0333535	0	0.0253593	0.0125604	0	0.00513868	0.00904018	0	0.110922	0.00318093	0	0.0333535
SRR413751	0.00678845	0.00454065	0.00454065	0.0315415	0.00551087	0	0.320323	0	0.00174596	0.0076204	0.00083195	0.00883542	0.187673	0.00555046	0.00150703	0.00150703	0.158652	0	0.372732	0.168509	0.00908201	0.0058692	0.0370524	0.130801	0.127259	0.0028761	1.11014	0	0.000832064	0.00083195	0.000357336	0.000666344	0.000268411	3.8583e-05	3.8583e-05	0.13034	0	0.00551087	1.30079e-06	0.0148265	0.00300532	0	0.00118929	0.0242453	0	0.115612	0.00083195	0	0.00551087
SRR413752	0.0042988	0.00222334	0.00222334	0.0188696	0.0065491	0	0.45978	0	0.00282645	0.00512812	0.000829314	0.0239796	0.213911	0.0065491	0.000195785	0.000195785	0.218685	0	0.194933	0.092739	0.015066	0.0065491	0.0254187	0.191126	0.209058	0.000897955	1.60161	0	0.000833309	0.000829314	0.00103226	0.00221952	0.166356	0.0387475	0.0387475	0.184552	0	0.0065491	0	0.00364087	0.0318474	0	0.000967802	0.0136369	0	0.0660157	0.000829314	0	0.0065491
SRR413753	0.0454422	0.0163378	0.0214586	0.182848	0.0563219	0	0.434951	0	0.00146901	0.0491223	0.00538834	0.0647796	0.165407	0.0183936	0.0190858	0.0190858	0.205742	0	0.487643	0.37513	0.0691908	0.00790844	0.200952	0.120934	0.117672	0.0170954	1.15468	0	0.00259822	0.00254655	0.00178891	0.00478995	0.00305476	0.000725226	0.000725226	0.123064	0	0.0182351	1.31021e-06	0.139738	0.0260967	0	0.00433546	0.0568797	0	0.206479	0.00254655	0	0.0182351
SRR413754	0.00207831	0.0126294	0.0126396	0.00709596	0.0467373	0	0.190495	0	0.0843478	0.00995289	0.00787458	0.0138363	0.0888978	0.0468119	0.00788019	0.00788019	0.0594227	0	0.218766	0.107294	0.0179088	0.0737289	0.053823	0.0482726	0.0615038	0.000149465	0.477012	0	0.00595382	0.00589998	0.000817348	0.000881731	3.38078e-06	7.20158e-07	7.20158e-07	0.101868	0	0.0467271	8.02007e-06	0.0290968	0.0126782	1.81198	0.00670822	0.00896002	0	0.11826	0.00589998	0	0.0467271
SRR413755	0	0	0.00145293	0	0.00451869	0	0.502782	0	0.688627	0.00451869	0.00451869	0.00166622	0.182724	0.00955315	0.00498057	0.00498057	0.197712	0	0.286174	0.229489	0.00468582	0.0123162	0.00955315	0.077687	0.126309	0.00150121	1.14454	0	0.00443486	0.00443486	0.00552045	0.00281477	7.69824e-05	1.64313e-05	1.64313e-05	0.188298	0	0.00955315	0.00131008	0.0122624	0.00937	0	0.00955315	0.207638	0	0.238864	0.00443486	0	0.00955315
SRR413756	0.0661022	7.50096e-05	0.000136185	0.218132	0.171052	0	0.347002	0	0.0164561	0.073474	0.00737319	0.000314748	0.0183291	0.156049	0.000527652	0.000527652	0.0970297	0	0.372544	0.146505	0.140877	0.171427	0.363676	0.0856493	0.0954392	0.000367484	0.608056	9.35889e-05	0.00736568	0.00736568	2.22581e-05	7.52415e-05	0	0	0	0.076107	0.000459759	0.145944	8.70184e-06	0.000382318	0.00796101	0	0.00738793	1.44465e-06	0	0.155031	0.00736568	0	0.145944
SRR413757	0.023773	0.0150629	0.0150629	0.0732421	0.0284456	0	0.219881	0	0.00988633	0.0259371	0.00216411	0.015114	0.0762296	0.0155904	0.00630649	0.00630649	0.103007	0	0.232227	0.157539	0.0359889	0.00432965	0.0888325	0.0414503	0.0492503	0.00192333	0.610971	0	0.00217286	0.00216411	0.000913638	0.000915839	0	0	0	0.0523576	0	0.0155904	0	0.0697262	0.00793861	0	0.00307774	0.0247035	0	0.0913466	0.00216411	0	0.0155904
SRR413758	0	0.0191649	0.0191649	0.000967047	0.0249683	0.00815757	0.144226	0	0.0104502	0.00313559	0.0168108	0.0890977	0.671693	0.0168108	0.0115149	0.0115149	0.115343	0	0.13176	0.203525	0.0365308	0.0168108	0.0168108	0.0596668	0.107309	0.000418559	0.00584927	0	0.02266	0.00313559	0.129833	0.199766	0.0170085	0.0170085	0.0170085	0.095462	0	0.00313559	0	0.0713988	0.218504	0	0.00428613	0.0535405	0	0.0297398	0.00313559	0.00815757	0.0168108
SRR413759	0.0176905	0.0057265	0.0317146	0.0598114	0.00730461	0	0.284427	0	0.0205957	0.0258977	0.00820748	0.0340129	0.109537	0.0726632	0.0107728	0.0107728	0.139433	0	0.0782722	0.159309	0.0311106	0.132333	0.132475	0.086811	0.103444	0.020237	0.42124	0	0.00626064	0.00626064	0.0160628	0.0183611	0	0	0	0.174899	0	0.0726632	0.0283139	0.0383235	0.0160367	0	0.00694986	0.0158212	0	0.160047	0.00626064	0	0.0726632
SRR413760	0	0.014306	0.0777427	0	0.0890549	0	0.280783	0	0.0040218	0.00504933	0.00490767	0.193856	0.847229	0.0192807	0.0105847	0.0105847	0.0835446	1.46718e-07	0.676728	0.336377	0.0474301	0.00540511	0.0192807	0.12071	0.083138	0.0647079	0.490115	0.000154905	0.0220107	0.00302452	0.00165742	0.0149178	0.00116177	0.00033001	0.00033001	0.143807	1.4403e-05	0.0192807	0.000156485	0.164966	0.0264878	0	0.00468194	0.0962382	0	0.179028	0.00302452	0	0.0192807
SRR413761	0.0209142	0.0171338	0.0175417	0.0887336	0.0426047	0	0.234018	0	0.00237495	0.0214616	0.0010531	0.0189435	0.154218	0.00438624	0.00223596	0.00223596	0.156293	0	0.198962	0.127859	0.0304231	0.0428898	0.0930597	0.0876547	0.126833	0.000889781	0.478365	4.25003e-06	0.000586039	0.000554511	0.00139721	0.00150576	0.0128757	0.00337819	0.00337819	0.151886	1.1732e-07	0.00432607	9.04667e-07	0.0559976	0.00379752	0	0.00195172	0.0190295	0	0.143414	0.000554511	0	0.00432607
SRR413762	0.00417623	0.0116543	0.0120061	0.0139756	0.00440361	0	0.302708	0	0.00118716	0.0048059	0.00062967	0.0160208	0.169481	0.00405179	0.00784927	0.00784927	0.170217	0	0.419923	0.16427	0.0111546	0.00440361	0.0180274	0.124929	0.141821	0.00105125	1.18454	0	0.000574772	0.000545392	0.00131662	0.00176775	0.0251896	0.0054827	0.0054827	0.13018	0	0.00405179	0	0.0375122	0.0100781	0	0.00186201	0.0322974	0	0.11809	0.000545392	0	0.00405179
SRR413763	0	0.0035687	0.00858653	0	0.0517101	0	0.232073	0	0.00370734	0.0104509	0.010521	0.00864794	1.20154	0.0464944	0.0160409	0.0160409	0.109472	0	0.600229	0.0908143	0.0205639	0.0600239	0.0464944	0.135877	0.116862	0.00378372	0.522508	0	0.0465066	0.00867307	0.000543768	0.000546377	0.033691	0.00855582	0.00855582	0.100995	0	0.0464944	4.59828e-05	0.0442585	0.0234124	0	0.0500631	0.000197933	0	0.147202	0.00867307	0	0.0464944
SRR413764	0.0295221	0.00296946	0.0031626	0.164198	0.00175713	0	0.494351	0	0.000466279	0.0297625	0.000246204	0.0123512	0.183191	0.00379009	0.00431056	0.00431056	0.167812	0	0.161307	0.0717021	0.0509013	0.00297039	0.161189	0.121651	0.168424	0.0485955	1.18088	0.000440771	0.000129682	0.000129314	0.000266145	0.000747364	0.199723	0.0525717	0.0525717	0.175897	5.4768e-05	0.000129314	5.70294e-09	0.00524711	0.00501558	0	0.00039546	0.01841	0	0.123344	0.000129314	0	0.00156153
SRR413765	0.0312832	0.00468159	0.0103217	0.230546	0.00409689	0	0.108698	0.000165873	0.00756914	0.0330488	0.00177831	0.0663087	0.339918	0.0113357	0.0278126	0.0278126	0.0776304	0	0.303377	0.330843	0.0368972	0.0472382	0.234695	0.0169613	0.0350848	0.00637689	0.107578	0	0.00479626	0.000451664	0.0065524	0.0625394	0	0	0	0.0633147	9.18083e-06	0.00457266	0.0272303	0.195972	0.0316947	0	0.000922764	0.011556	0	0.102689	0.000451664	0	0.00457266
SRR413766	0.0320063	0.00203092	0.036822	0.125645	0.0057268	0	0.153722	0	0.00536273	0.0377331	0.0057268	0.116842	1.06033	0.024082	0.0330897	0.0330897	0.192577	0	0.130968	0.249392	0.466094	0.00572981	0.149727	0.110418	0.183713	0.0144626	0.00119677	0	0.0252787	0.00407401	0.00191795	0.0057554	0.000331907	5.51998e-05	5.51998e-05	0.362614	0	0.024082	3.00625e-06	0.130968	0.0395934	0	0.00431904	0.00255342	0	0.0778174	0.00407401	0	0.024082
SRR413767	0.00360289	0.00204631	0.00262073	0.0102216	0.0034392	0	0.310284	0	0.00109654	0.00415305	0.000549456	0.00595772	0.158552	0.00286478	0.00548008	0.00548008	0.16027	0	0.476384	0.180059	0.00747148	0.00353672	0.0130864	0.134869	0.105556	0.000557843	1.18672	0	0.000486944	0.0004858	0.000150102	0.000325197	0.012022	0.0039383	0.0039383	0.103344	0	0.00286478	7.05925e-07	0.0183408	0.00622672	0	0.000635902	0.0545427	0	0.133533	0.0004858	0	0.00286478
SRR413768	0.0170553	9.27997e-05	0.00411901	0.0588415	0.0234613	0	0.126602	0	0.00544756	0.0207051	0.00365278	0.00444321	0.539659	0.0165304	0.00446131	0.00446131	0.0988442	0	0.164079	0.102926	0.0311119	0.00521243	0.0753719	0.0869874	0.0799824	0.00806641	0.135565	0.000308094	0.0167971	0.00312569	2.22227e-05	8.77946e-05	0.113782	0.0200965	0.0200965	0.082077	6.54152e-05	0.0165304	1.12528e-06	0.0215256	0.00566799	0	0.00314791	0.00800993	0	0.0763515	0.00312569	0	0.0165304
SRR413769	0.0149808	0.00243964	0.00425944	0.0403867	0.0384887	0	0.432569	0	2.85693e-05	0.0191332	0.00415245	0.0159625	1.18708	0.0366689	0.00407729	0.00407729	0.206773	0	0.621459	0.126989	0.0264372	0.0451356	0.0770556	0.133375	0.192963	0.00257515	0.611385	0	0.0406372	0.00352686	0.000863468	0.00454353	0	0	0	0.146965	0	0.0366689	4.45904e-06	0.0102715	0.0115221	0	0.00439033	0.0145947	0	0.277843	0.00352686	0	0.0366689
SRR413770	0.077773	0.00909837	0.0137611	0.262609	0.00268623	0	0.291742	0	0.0249971	0.0804592	0.00268623	0.0138141	0.0649015	0.0140242	0.0224087	0.0224087	0.142759	0	0.356638	0.128574	0.0856331	0.017405	0.274768	0.0273342	0.0643547	0	1.1152	0	0.00144986	0.00140701	0.00242221	0.00242685	0.000219361	6.89788e-05	6.89788e-05	0.0339743	0	0.0121589	0.000583462	0.102454	0.023681	0.401769	0.00254688	0.00584334	0	0.148936	0.00140701	0	0.0121589
SRR413771	0	0.0140984	0.0186625	0	0.0618348	0	0.222502	0	0.00299493	0.00608017	0.00608017	0.0213062	0.102063	0.0572707	0.0162545	0.0162545	0.108481	0	0.0748479	0.179063	0.029363	0.0618348	0.0572707	0.0443459	0.0958351	0.0100323	0.528024	0	0.00509692	0.00509561	0.036759	0.0394026	7.37622e-05	2.05446e-05	2.05446e-05	0.179225	0	0.0572707	0	0.0748369	0.0214482	0	0.071369	0.0443115	0	0.153064	0.00509561	0	0.0572707
SRR413772	0.0140259	0.0169477	0.0169477	0.0575622	0.037937	0	0.421323	0	0.00117308	0.0186562	0.00559016	0.0202049	0.152976	0.0251837	0.00587638	0.00587638	0.153558	0	0.304465	0.149359	0.0606854	0.0429158	0.082746	0.124296	0.135231	0.00219248	1.1803	0	0.00404646	0.00401012	0.00193808	0.00214602	0.0868028	0.0202745	0.0202745	0.116731	0	0.0251837	0	0.0695501	0.00963065	0	0.00512637	0.0181088	0	0.0933066	0.00401012	0	0.0251837
SRR413773	0.00350138	0.0045632	0.0183199	0.0120962	0.0212848	0	0.319518	0	0.017081	0.00525439	0.00175369	0.0200301	0.165856	0.00750931	0.00552279	0.00552279	0.110774	0	0.476165	0.157769	0.0144832	0.0212958	0.0196055	0.12024	0.0858686	0.00248975	1.08951	0	0.00126121	0.00124736	0.000359943	0.00043161	7.82467e-05	1.95857e-05	1.95857e-05	0.123905	0	0.00750931	0	0.0351016	0.00669541	0	0.0016073	0.0301357	0	0.119905	0.00124736	0	0.00750931
SRS011061	0	0	0	0	0	0	0.561143	0	7.34852e-05	0	0	0.0518909	0.175796	0	0.00292494	0.00292494	0.175051	0	0.0930576	0.209355	0.000793066	0	0	0.121785	0.138243	0.00184162	1.47676	0	0	0	0	0.00582083	0.0151178	0.00462775	0.00462775	0.127426	0	0	0	0.0031605	0.00874576	0	0	0.154377	0	0.0777826	0	0	0
SRS011134	0	0.0070588	0.0070588	0	0.005363	0	0.284046	0	4.05741e-05	0.000463355	0.00064127	0.00739975	0.145196	0.00444333	0.0034045	0.0034045	0.136011	0	0.0526008	0.100652	0.00608708	0.00542852	0.00444333	0.101138	0.13344	0.00429778	0.551071	0	0.000465661	0.000463355	0.000777873	0.000811768	0.00388861	0.000818376	0.000818376	0.113312	0	0.00444333	0	0.0155646	0.00450171	0.92113	0.00124123	0.0812636	0	0.0289224	0.000463355	0	0.00444333
SRS011239	0	0.00134789	0.00222591	0	0.0143581	0	0.178696	0	0.000154402	0.00133559	0.00213727	0.00441651	0.0777429	0.00667018	0.00853094	0.00853094	0.0769482	0	0.278666	0.0788385	0.00573461	0.0143581	0.00667018	0.0565132	0.0671755	0.00055868	0.533284	0	0.00125824	0.00123222	0.000189499	0.000275221	0.0589213	0.0202957	0.0202957	0.0576305	0	0.00667018	0	0.0216765	0.00913334	0.186601	0.00142172	0.055264	0	0.0714578	0.00123222	0	0.00667018
SRS011271	0	0.0210692	0.0210692	0	0.00170715	0	0.435367	0	0.000891225	0	9.06784e-05	0.027984	0.176075	0	0.00725713	0.00725713	0.162626	0	0.437031	0.081224	0.0196568	0.00171947	0	0.13685	0.16939	0.0277759	1.41067	0	4.12669e-07	0	0.00230926	0.00303392	0.267263	0.0849523	0.0849523	0.164069	0	0	0	0.0358344	0.0102004	0	0.0210692	0.0408862	0	0.113426	0	0	0
SRS011302	0	0.00216337	0.00272434	0	0.00568669	0	0.288434	0	0.000349858	0.000414535	0.000612395	0.0142793	0.0952735	0.00271425	0.000955493	0.000955493	0.0838474	0	0.0120713	0.224721	0.00918389	0.00107087	0.00271425	0.0654412	0.0591967	0.00469348	0.733765	0	0.000378997	0.000368588	0.003298	0.00400595	0.0256413	0.0061139	0.0061139	0.0782525	0	0.00271425	0	0.00568527	0.00239852	0.706497	0.00055573	0.207528	0	0.0448563	0.000368588	0	0.00271425
SRS011405	0	0.0163492	0.0163492	0	0.0202537	0	0.500429	0	0.00194895	0.00350257	0.00375434	0.0195463	0.198578	0.0190691	0.00423773	0.00423773	0.119853	0	0.349363	0.068763	0.0526464	0.0202537	0.0190691	0.165708	0.113907	0	1.72658	0	0.00353476	0.00350257	0.000721582	0.000848151	0.0425164	0.0152078	0.0152078	0.161849	0	0.0190691	0	0.0179834	0.00833668	0	0.0354183	0.0301476	0	0.090105	0.00350257	0	0.0190691
SRS011452	0	0.0145502	0.0193697	0	0.00481948	0	0.0738129	0	0.00148644	0.000676768	0.000676768	0.160031	1.00813	0	0.0103866	0.0103866	0.0695418	0	0.0543114	0.200963	0.0627734	0.00481948	0	0.253657	0.958883	0	0	0	0	0	0.00118511	0.00602684	0.152627	0.152627	0.0260491	0.0517462	0	0	0	0.0543114	0.0157367	0	0.0145502	0.0065933	0	0.0168071	0	0	0
SRS011529	0	0.00397941	0.00436688	0	0.014217	0	0.0940036	0	0.00054172	0.000969288	0.00128733	0.00803482	0.574842	0.0118269	0.00890773	0.00890773	0.0944965	0	0.21076	0.0534386	0.0101497	0.014217	0.0118269	0.0596141	0.0853411	0.0147616	0.172349	0.000142354	0.0179172	0.000910135	0.000551	0.00102225	0.0464956	0.00881395	0.00881395	0.0565614	2.72638e-05	0.0118269	0	0.0123503	0.0104357	0.707865	0.00146113	0.0281152	0	0.0435359	0.000910135	0	0.0118269
SRS011586	0	0.0225961	0.0225961	0	0.0025159	0	0.267353	0	0.00210113	0.000538662	0.000538662	0.02795	0.121935	0.0025159	0.0107597	0.0107597	0.122098	0	0.17329	0.166867	0.0400467	0.000909741	0.0025159	0.110223	0.103794	0.000122154	1.10184	0	0.000646686	0.000538662	0.00654799	0.00681392	0.0353896	0.0122438	0.0122438	0.122564	0	0.0025159	1.5649e-05	0.0783403	0.0137008	0.345337	0.00232454	0.0822512	0	0.0536152	0.000538662	0	0.0025159
SRS012273	0.00430254	0.00142096	0.00329604	0.0123567	0.0367377	0	0.422747	0	0.00410354	0.0093612	0.00572038	0.0108298	0.210767	0.0322506	0.00136432	0.00136432	0.143251	0	0.113247	0.0805781	0.0605714	0.00852286	0.0443961	0.130293	0.224418	0.00647195	0.706564	0	0.00462516	0.00461921	0.00431381	0.00502601	0.0118799	0.00308558	0.00308558	0.338263	0	0.0320395	0	0.00693615	0.00739673	0	0.004789	0.0108524	0	0.213638	0.00461921	0	0.0320395
SRS012902	0.0370757	0	0	0.160028	0.0317222	0	0.115222	0	0.00166203	0.0432918	0.00625418	0.140991	0.75529	0.0315015	0.0410946	0.0410946	0.114954	0	0.463426	0.27458	0.222702	0.0538359	0.191529	0.0316615	0.807081	0.0271461	0	0	0.0315015	0.00621615	0	0.140991	0	0	0	0.041841	0	0.0315015	0.00156934	0.102087	0.0538022	0	0.00621615	3.80296e-05	0	0.104286	0.00621615	0	0.0315015
SRS013158	0	0	0.01622	0	0.0501174	0	0.19247	0	0.00322714	0.0110364	0.0110364	0.0162221	0.984499	0.0338974	0.036665	0.036665	0.12764	0	0.735388	0.136881	0.0324464	0.0549453	0.0338974	0.111065	0.137608	0.000381816	0.357195	0	0.0343351	0.00771455	0.0078851	0.00788516	0.0477321	0.0114146	0.0114146	0.10317	0	0.0338974	0	0.0829433	0.0410577	0	0.0338974	0.0261853	0	0.13018	0.00771455	0	0.0338974
SRS013215	0	0	0.0181723	0	0.0453506	0	0.124663	0	0.000423569	0.00857258	0.0453506	0.424809	0.769019	0.0271784	0.0161099	0.0161099	0.074724	0	0.304421	0.585474	0.009419	0.0473291	0.0271784	0.0352142	0.058066	0.00157648	0.221407	0	0.0272017	0.00590803	2.33329e-05	0.40666	0	0	0	0.0658642	0	0.0271784	0	0.0830373	0.0357787	0	0.0271784	0.0688663	0	0.108689	0.00590803	0	0.0271784
SRS013476	0	0.00466418	0.00472951	0	0.0214403	0	0.411273	0	1.3744e-05	0.00238426	0.003795	0.0159175	0.18669	0.0155967	0.0115734	0.0115734	0.190011	0	0.380783	0.108448	0.00927944	0.0214816	0.0155967	0.129333	0.187786	0	0.945455	0	0.00239603	0.00237011	0.000769363	0.00152275	0.00936641	0.00296428	0.00296428	0.138618	0	0.0155967	0	0.0468108	0.0140386	0	0.0202609	0.0406859	0	0.118112	0.00237011	0	0.0155967
SRS013521	0	0.000202775	0.000308564	0	0.00148601	0	0.218098	0	9.473e-05	4.9649e-05	0.00174571	0.0163662	0.581094	0	0.0432623	0.0432623	0.125346	0	0.605514	0.148774	0.00129937	0.00179382	0	0.0921473	0.107902	0.000168676	0.430561	0	0.0310699	0	0.0102679	0.0263255	0.0957281	0.0223112	0.0223112	0.0698261	0	0	0	0.0490293	0.0449399	0	0.000202775	0.0854218	0	0.172335	0	0	0
SRS013687	0	0.000572444	0.000572444	0	0.0326746	0	0.28773	0	0.00150715	0.00401448	0.00401448	0.01601	0.118514	0.0326746	0.00363155	0.00363155	0.116318	0	0.338386	0.0341153	0.0170638	0.0327931	0.00401448	0.113197	0.107845	0.00119686	0.810423	0	0.00401942	0.00401448	8.59626e-05	0.00185413	0.0168868	0.00414093	0.00414093	0.0921792	0	0.0326746	0	0.00757496	0.00950016	0.419611	0.00410044	0.0257732	0.0219419	0.132455	0.00401448	0	0.0326746
SRS013800	0	0.00119725	0.00119725	0	0.00363636	0	0.198444	0	0	0	0.000663803	0.00829304	0.120366	0	0.0229152	0.0229152	0.120345	0	0.284281	0.130293	0.00178634	0.00363636	0	0.0588877	0.109865	1.2715e-05	0.54261	0	0	0	9.76442e-05	0.0157615	0.0292799	0.0292799	0.00924781	0.141447	0	0	0	0.0845318	0.0228369	0	0.00119725	0.0423013	0	0.137778	0	0	0
SRS013951	0	0.00321207	0.00669981	0	0.00876313	0	0.424726	0	0.0038161	0.00133695	0.00141825	0.00702762	0.182565	0.00372682	0.00231008	0.00231008	0.175595	0	0.475436	0.108816	0.0371251	0.00193738	0.00372682	0.139651	0.162291	0.000776617	1.27027	0	0.00116118	0.00115399	0.000414733	0.000453404	0.11443	0.0292348	0.0292348	0.13463	0	0.00372682	4.80569e-08	0.0174382	0.00411942	0.263093	0.00156872	0.0924914	0	0.119248	0.00115399	0	0.00372682
SRS014235	0	0	0.000354131	0	0.00377088	0	0.326353	0	0.00203517	0.00155957	0.00155957	0.000376739	0.158677	0.00341675	0.000615506	0.000615506	0.153675	0	0.256471	0.0671595	0.00994782	0.00165309	0.00341675	0.127028	0.139148	3.91593e-12	1.29293	0	0.00152629	0.00152629	0	8.18714e-07	0.142711	0.0502348	0.0502348	0.120064	0	0.00341675	0	0.00145112	0.00220286	0.848388	0.00152629	0.063366	0	0.0536407	0.00152629	0	0.00341675
SRS014287	3.07248e-05	0.00012772	0.00012772	0	0.00406396	0	0.402304	0	0.00975938	0.00140554	0.00140554	0.0424057	0.151269	0.00406396	0.0187312	0.0187312	0.160488	0	0.507194	0.182227	0.0100657	0.00406396	0.00406396	0.132353	0.13	3.66722e-05	1.26037	0	0.00140637	0.00140554	0.00150651	0.00518833	0.137767	0.039452	0.039452	0.125919	0	0.00406396	0	0.0380928	0.0238361	0	0.00419168	0.0993292	0	0.131416	0.00140554	0	0.00406396
SRS014313	0	0	0.00726867	0	0.0288082	0	0.0460953	0	0.0252788	0.00482813	0.00482813	0.00726867	0.606367	0.0215395	0.00556304	0.00556304	0.057226	0	0.147678	0.0459985	0.0685136	0.0288082	0.0215395	0.534763	0.605927	0	0.00817073	0	0.0424192	0.00381553	0	0	0.0598753	0.0103944	0.0103944	0.03123	0	0.0215395	0	0.0325018	0.00836597	0	0.0215395	0.0171904	0	0.0175478	0.00381553	0	0.0215395
SRS014459	0	0	0	0	0.00882996	0	0.318538	0	0.0044722	0.00115727	0.00202614	0.0501497	0.139855	0.00363936	0.00680143	0.00680143	0.115229	0	0.434463	0.155245	0.0189373	0.00290672	0.00363936	0.0997424	0.111795	0.00018428	1.02346	0	0.00115727	0.00115727	0	0.00291602	0.108954	0.029495	0.029495	0.106702	0	0.00363936	0	0.0326111	0.0108187	0	0.00363936	0.0741945	0	0.102941	0.00115727	0	0.00363936
SRS014613	0	0.0324593	0.0325611	0	0.00105951	0	0.181534	0	0.00221382	0.000178567	0.00262041	0.109443	1.00344	0	0.00314797	0.00314797	0.112699	0	0.476559	0.15706	0.0123285	0.00262041	0	0.0622389	0.10689	1.31398e-05	0.424811	0	0.0171486	0	0.0325058	0.109388	0.0945964	0.0945964	0.0219299	0.068339	0	0	0	0.0522868	0.0111105	0	0.0324593	0.032217	0	0.105078	0	0	0
SRS014683	0	0.00287946	0.0052399	0	0.0361515	0	0.177264	0	8.46624e-05	0.00570314	0.00639765	0.0874653	0.857408	0.0276661	0.00247142	0.00247142	0.0976869	0	0.308618	0.196432	0.01024	0.039916	0.0276661	0.0639307	0.077953	0.00759437	0.300883	0	0.0357216	0.00485262	0.0192261	0.0930826	0.055208	0.0139907	0.0139907	0.052824	0	0.0276661	1.1855e-06	0.0160245	0.0110212	0	0.0305455	0.0801415	0	0.0943896	0.00485262	0	0.0276661
SRS014923	0	0.000190467	0.00149634	0	0.00354042	0	0.0975558	0	0.0020902	0.000337404	0.000585399	0.0183615	1.06296	0.000216585	0.00508343	0.00508343	0.113848	0	0.043898	0.0637836	0.0187374	0.000785811	0.000216585	0.0832595	0.112344	0.00453946	0.0233156	0	0.0148283	5.69215e-05	0.00705193	0.00870696	0.0320375	0.00759513	0.00759513	0.0768446	0	0.000216585	6.33765e-08	0.0267928	0.00646769	1.73133	8.68407e-05	0.024695	0	0.0179581	5.69215e-05	0	0.000216585
SRS014979	0	0.00171371	0.00232146	0	0.0103369	0	0.271547	0	0.0036316	1.1001e-05	0.000187118	0.0316531	0.124325	0	0.000372072	0.000372072	0.130531	0	0.0195048	0.0580017	0.0135867	0.000629871	0	0.108913	0.122104	0.0394326	0.952432	0	6.11853e-06	0	0.000234674	0.040672	0.342028	0.0776985	0.0776985	0.126153	0	0	0	0.0154559	0.00134609	1.16427	8.0835e-05	0.0263486	0	0.0153076	0	0	0
SRS015065	0	0	0	0	0.00876283	0	0.321317	0	0.00593748	0.00112937	0.00173434	0.0502683	0.148915	0.00352201	0.00451808	0.00451808	0.123465	0	0.418336	0.129939	0.0146044	0.00886751	0.00352201	0.103489	0.129167	0.000835391	1.02628	0	0.00112937	0.00112937	0	0.00281759	0.114105	0.0286127	0.0286127	0.114982	0	0.00352201	0	0.018398	0.00786007	0	0.00352201	0.063589	0	0.0986137	0.00112937	0	0.00352201
SRS015133	0	8.01097e-07	0.00041522	0	0.0162767	0	0.306559	0	0.000393122	0.00035773	0.00255105	0.00041522	0.117246	0.00209942	0.0192061	0.0192061	0.110876	0	0.340131	0.265718	0.0244954	0.00300528	0.00209942	0.107966	0.0801309	0.000995457	1.04002	0	0.000304749	0.000304748	0.000176238	0.000176238	0.0123775	0.00419764	0.00419764	0.1202	0	0.00209942	0	0.0853674	0.0177189	0	0.00210022	0.192316	0	0.106943	0.000304748	0	0.00209942
SRS015190	0	0	0.0125735	0	0.0125735	0	0.420793	0	0.0014423	0.00188219	0.00188219	0.118921	0.140553	0	0.0182775	0.0182775	0.137802	0	0.206135	0.170949	0.0979025	0.0143305	0	0.138773	0.157394	0.00176034	1.21037	0	0	0	0.0243381	0.0273478	0.0272548	0.0272548	0.0100789	0.172906	0	0	0	0.0619053	0.019405	0	0	0.00392743	0	0.0219408	0	0	0
SRS015217	0	0	0	0	0.0117003	0	0.245535	0	0.0125878	0.00156538	0.00156538	0.0201259	1.22085	0.0117003	0.00292219	0.00292219	0.156139	0	0.422125	0.0522288	0.00545223	0.00277629	0.0117003	0.0872857	0.150453	0.00401956	0.45532	0	0.0308729	0.00156538	0	0.00274434	0.385823	0.0595571	0.0595571	0.130565	0	0.0117003	0	0.0147858	0.00835146	0	0.0117003	0.0142374	0	0.116363	0.00156538	0	0.0117003
SRS015264	0	0.00734297	0.0112955	0	0.00395257	0	0.157343	0	0.016744	0.000705045	0.000705045	0.100048	1.01456	0	0.0128721	0.0128721	0.111774	1.84523e-12	0.0917018	0.205913	0.224827	0.00135238	0	0.0641111	0.0984541	0.00444889	0.0152082	0	0.0137032	0	0.190756	0.279508	0.0567173	0.0110726	0.0110726	0.136671	0	0	3.46384e-07	0.0572405	0.0226987	0	0.00734297	0.0627073	0	0.0375144	0	0	0
SRS015369	0	0.0124479	0.0143977	0	0.027427	0	0.191929	0	0.000886888	0.00417979	0.00559433	0.149804	0.912668	0.0148712	0.00629106	0.00629106	0.100378	0	0.53385	0.193987	0.00981965	0.0275486	0.0148712	0.0541952	0.0925185	0.00523171	0.454072	0	0.0207448	0.00391974	0.0170254	0.152431	0.124932	0.0370426	0.0370426	0.0594827	0	0.0148712	0	0.0253562	0.0172104	0	0.0273191	0.0293126	0	0.114788	0.00391974	0	0.0148712
SRS015578	0	0.0271645	0.0279846	0	0.0201183	0	0.243336	0	0.0010637	0.000507796	0.00169375	0.127339	0.820077	0.00175558	0.0138247	0.0138247	0.151328	0	0.166773	0.224709	0.385404	0.00305004	0.00175558	0.130943	0.174214	0.0101084	0.000411069	0	0.00216665	0.000452663	0.0659742	0.0701629	0.0824417	0.0145998	0.0145998	0.205979	0	0.000452663	0	0.0770223	0.0205046	0	0.0289201	0.0648931	0	0.029734	0.000452663	0	0.00175558
SRS015663	0	0.00133948	0.00160033	0	0.0126819	0	0.165525	0	0.00595644	0.00158186	0.0020123	0.00877091	0.866115	0.0104391	0.00199489	0.00199489	0.100146	0	0.379546	0.107463	0.0114222	0.00316232	0.0104391	0.0651468	0.0931971	0.00117552	0.381083	0	0.0544753	0.00152889	9.06583e-05	0.000511467	0.0183705	0.00498354	0.00498354	0.0616529	0	0.0104391	1.20494e-07	0.00953658	0.00465796	0.0697454	0.00161955	0.0882535	0	0.0974409	0.00152889	0	0.0104391
SRS015782	0	0.00291676	0.00371759	0	0.0132173	0	0.292108	0	0.000350357	0.00312318	0.00334956	0.012013	0.133592	0.0115468	0.00492111	0.00492111	0.133893	0	0.430951	0.0664633	0.00658666	0.00424502	0.0115468	0.104901	0.129625	0.000571155	0.787512	0	0.00292896	0.00291905	0.000367837	0.00105689	0.175586	0.0511749	0.0511749	0.0937789	0	0.0115468	0	0.0120538	0.00932692	0	0.0144635	0.0357583	0	0.102042	0.00291905	0	0.0115468
SRS015794	0.0162766	0.0276138	0.0310904	0.0887355	0.00347667	0	0.107556	0	0.0010299	0.0168234	0.00478257	0.118864	0.453835	0	0.0022834	0.0022834	0.0679024	0	0.183643	0.153962	0.0228017	0.00198048	0.0837538	0.0366811	0.0447325	1.54657e-05	0.142994	0	0.000747398	0	0.0276138	0.115387	0.0683841	0.015869	0.015869	0.0405513	0	0	0	0.0404737	0.0135097	0	0.00380542	0.00815657	0	0.070123	0	0	0
SRS015854	0	0.00312587	0.00361077	0	0.00164985	0	0.251501	0	0.00520973	3.87578e-05	0.000135712	0.176028	1.06217	0	0.00566061	0.00566061	0.146473	0	0.540544	0.218184	0.0301993	0.000300987	0	0.113805	0.144011	0.0127745	0.499388	0	0.000501814	0	0.00170111	0.0159622	0.0924187	0.0205488	0.0205488	0.130224	0	0	0	0.0200498	0.0203467	0	0.00312587	0.0278584	0	0.153763	0	0	0
SRS015960	0	0.0140901	0.0140901	0	0	0	0.249725	0	0.00154417	0	0	0.154973	0.112281	0	0.00691587	0.00691587	0.104559	0	0.417383	0.213108	0.0258103	2.57411e-06	0	0.0848722	0.104342	9.12506e-06	0.851642	0	5.36334e-06	0	0.00100089	0.00895415	0.00600699	0.00600699	0.002228	0.097369	0	0	0	0.039161	0.01587	0	0.0140901	0.0338769	0	0.104813	0	0	0
SRS016018	0	0.00931658	0.00931658	0	0	0	0.154202	0	0.00106063	0	0	0.0259334	0.724479	0	0.00390015	0.00390015	0.0930052	0	0.433338	0.0682389	0.00226608	0	0	0.0507624	0.0858418	1.60271e-05	0.422608	0	0.178465	0	0.000666054	0.00177121	0.0724239	0.0724239	0.0206932	0.0514347	0	0	0	0.0191155	0.0414447	0	0.00931658	0.0327387	0	0.0797421	0	0	0
SRS016056	0	0.00140704	0.00140704	0	3.78117e-05	0	0.241517	0	0.000160881	0	6.12766e-06	0.0130493	1.24929	0	0.00646608	0.00646608	0.156502	0	0.653039	0.0942371	0.000457635	3.78117e-05	0	0.120811	0.137606	0	0.630525	0	0.00873797	0	0.000152803	0.000922666	0.0867412	0.0867412	0.0264687	0.0740997	0	0	0	0.0172546	0.00738262	0	0.00140704	0.0655366	0	0.126187	0	0	0
SRS016095	0	0.0298344	0.0298344	0	0	0	0.202892	0	0.00367555	0	0	0.0347204	0.100348	0	0.00600264	0.00600264	0.0869633	0	0.198217	0.080951	0.00553881	1.56425e-05	0	0.0836212	0.0819983	0.00140604	0.825709	0	4.10826e-05	0	0.00165364	0.00185943	0.0157114	0.00554072	0.00554072	0.0893567	0	0	0	0.0479983	0.00786207	0	0.0298344	0.0293382	0	0.0436646	0	0	0
SRS016203	0	0	0	0	0	0	0.316595	0	0.00469578	0	0	0.0568609	0.133173	0	0.000820873	0.000820873	0.1132	0	0.0270353	0.157335	0.00159962	0	0	0.102155	0.106571	0	1.21703	0	0	0	0	0.000858076	0.156936	0.156936	0.0576659	0.117225	0	0	0	0.00469578	0.0792005	0.889446	0	0.100474	0	0.0293937	0	0	0
SRS016267	0	0.0207244	0.0336398	0	0.0224681	0	0.0801418	0	0.00340289	0.00429882	0.0224681	0.137985	0.472636	0.0095527	0.0190278	0.0190278	0.0515149	0	0.405793	0.329138	0.00573205	0.0224681	0.0095527	0.032247	0.0521631	0	0.200132	0	0.0180529	0.00224483	0.0232099	0.127555	0	0	0	0.0539802	0	0.0095527	0	0.207982	0.0243177	0	0.0302771	0.00725778	0	0.0744157	0.00224483	0	0.0095527
SRS016335	0	0.0268174	0.0272843	0	0.00582621	0	0.0846419	0	0.0015604	0.000702819	0.000907954	0.0300038	0.69265	0.00388236	0.00955578	0.00955578	0.0727736	0	0.183628	0.148851	0.00560354	0.00588552	0.00388236	0.0484579	0.0670189	0.00125805	0.118777	0	0.075313	0.000637969	0.00130315	0.00139755	0.0252814	0.00613181	0.00613181	0.0438106	0	0.00388236	0	0.0859805	0.0113213	1.00407	0.00194112	0.0592955	0	0.0393595	0.000637969	0	0.00388236
SRS016495	0.00702947	0.00953146	0.0752794	0.0209949	0.0108638	0	0.234442	0	0.0017004	0.0178492	0.0108836	0.0752794	0.865548	0.0376593	0.0206526	0.0206526	0.11843	0	0.297259	0.26215	0.119709	0.0148387	0.0564193	0.123187	0.132182	0.00256318	0.167627	0	0.0494426	0.00841707	0.0527925	0.0527925	0.0743123	0.00952546	0.00952546	0.175322	2.77199e-06	0.0376593	3.61358e-06	0.125963	0.0317751	0	0.00970637	0.02343	0	0.101171	0.00841707	0	0.0376593
SRS016585	0	0.00104643	0.00217826	0	0.379095	0	0.298576	0	0	0.0174785	0.0213318	0.0266988	0.556776	0.353	0.0139251	0.0139251	0.0981068	0	0.538561	0.453436	0.03718	0.379095	0.353	0.0999199	0.164425	0	0.471081	0	0.373138	0.0173058	0.000111541	0.00312196	0.0458902	0.0129506	0.0129506	0.15019	0	0.353	0	0.044789	0.0303267	0	0.354046	0.0560905	0	0.172832	0.0173058	0	0.353
SRS016753	0	0.00772753	0.0109941	0	0.0101464	0	0.387494	0	9.38205e-06	0.00175374	0.0101464	0.0444719	0.160139	0.00687983	0.0317513	0.0317513	0.13616	0	0.537489	0.145916	0.00263933	0.0116988	0.00687983	0.106899	0.128555	1.15102e-05	0.982367	0	0.00123327	0.00120468	0.00772753	0.0412054	0.0275277	0.00735958	0.00735958	0.158321	0	0.00687983	0	0.0727467	0.0360063	0	0.0146074	0.0328112	0	0.197931	0.00120468	0	0.00687983
SRS016954	0	0.0314322	0.0314322	0	0.00343585	0	0.173053	0	0.00311029	0.000571734	0.000571734	0.0367685	0.880303	0.00343585	0.00369544	0.00369544	0.104334	0	0.520391	0.154042	0.00981614	0.00373176	0.00343585	0.0891175	0.0864628	0.00495807	0.468726	0	0.082798	0.000571734	0.00194671	0.00224927	0.0433802	0.0130595	0.0130595	0.0674173	0	0.00343585	0	0.0345425	0.0778812	0	0.0348681	0.113838	0	0.110114	0.000571734	0	0.00343585
SRS016989	0	0.00225499	0.00312095	0	0.00506713	0	0.164036	0	4.12978e-06	0.000577602	0.000786135	0.152076	0.875015	0.0017668	0.000344092	0.000344092	0.108542	0	0.3936	0.20524	0.00383598	0.00574659	0.0017668	0.0612565	0.0969536	0.00053166	0.390886	0	0.00257485	0.000442042	0.000674295	0.00997956	0.043024	0.0106018	0.0106018	0.069628	0	0.0017668	0	0.00623478	0.0100526	0	0.00402179	0.0513969	0	0.10521	0.000442042	0	0.0017668
SRS017103	0	0.00625616	0.0110099	0	0.0274941	0	0.308924	0	0.000576847	9.16584e-05	0.000595813	0.0274331	0.141896	0	0.00541541	0.00541541	0.102894	0	0.471533	0.0993164	0.00701515	0.00128103	0	0.0985932	0.125398	0.00673754	0.948225	0	5.71138e-06	0	0.000665311	0.00151824	0.0807206	0.0302847	0.0302847	0.107017	0	0	0	0.0405703	0.00572723	0	0.00625616	0.0713115	0	0.092953	0	0	0
SRS017191	0.0228971	0	0.00968729	0.0925796	0.0451795	0	0.0874836	0	7.29008e-05	0.0308399	0.00894648	0.275352	0.735285	0.0286778	0.0123774	0.0123774	0.100436	0	0.0720028	0.356463	0.179625	0.0451795	0.121257	0.0560514	0.715433	0	0.0130422	0	0.04172	0.00651609	0	0.278402	0.0439069	0.0080655	0.0080655	0.0614628	0	0.0286778	0	0.0392025	0.0277442	0	0.00651609	0.00777005	0	0.0574336	0.00651609	0	0.0286778
SRS017247	0	0.0132718	0.0236996	0	0.0493678	0	0.0584647	0	0.000349637	0.00877773	0.0493678	0.154563	0.916389	0.03894	0.0127259	0.0127259	0.0786401	0	0.111208	0.247618	0.0717303	0.0551992	0.03894	0.400168	0.912013	0.00417352	0.0136606	0	0.0538595	0.00666466	0.0269324	0.157796	0.0186178	0.00322178	0.00322178	0.0562778	0	0.03894	0.000199683	0.0399997	0.0243532	0	0.0522118	0.0381647	0	0.0330735	0.00666466	0	0.03894
SRS017307	0	0.000337439	0.000337439	0	0	0	0.242412	0	1.38089e-05	0	0	0.0147883	0.574931	0	0.0341052	0.0341052	0.140877	0	0.510307	0.214157	0.0045745	0	0	0.0830475	0.111712	0.00499668	0.43568	0	0.116362	0	0.000106489	0.00531385	0.0373102	0.00872331	0.00872331	0.0921135	0	0	0	0.044772	0.039419	0	0.000337439	0.154948	0	0.192346	0	0	0
SRS017433	0	0	0.00196099	0	0.0073903	0	0.277619	0	0.0002865	0.00146562	0.00830354	0.0554751	0.182403	0.00384651	0.0224854	0.0224854	0.133788	0	0.384198	0.158766	0.00171332	0.00850961	0.00384651	0.0960936	0.126007	0	0.789354	0	0.0010772	0.0010772	0.0167116	0.0702256	0.0563229	0.0171202	0.0171202	0.192621	0	0.00384651	0	0.0631535	0.0271114	0	0.00384651	0.0409371	0	0.18208	0.0010772	0	0.00384651
SRS017521	0	0.0116905	0.0161108	0	0.0676505	0	0.390142	0	0.00407173	0.0105867	0.0127931	0.0161114	0.146552	0.0553496	0.0272744	0.0272744	0.14789	0	0.209671	0.215784	0.0215942	0.0676505	0.0553496	0.118977	0.141298	6.77354e-06	1.08089	0	0.00950965	0.00941533	0.00187737	0.0018774	0.0984557	0.0291891	0.0291891	0.209391	0	0.00941533	0	0.116628	0.0344156	0	0.0670401	0.05276	0	0.0771376	0.00941533	0	0.0553496
SRS017701	0	0.00132089	0.00132089	0	0.00601623	0	0.302582	0	0.000910934	0	0.000982203	0.0332673	0.153125	0	0.0288573	0.0288573	0.154839	0	0.233653	0.121832	0.00349029	0.00714968	0	0.0885312	0.149166	1.16715e-05	0.811657	0	0	0	0.000177258	0.002136	0.136238	0.136238	0.0443023	0.182239	0	0	2.34126e-05	0.0643432	0.0300111	0.220982	0.000177258	0.0324612	0	0.138312	0	0	0
SRS017821	0	0.0044328	0.00474104	0	0.0252299	0	0.138504	0	0.000274958	0.00360969	0.00362839	0.0401734	1.16375	0.0245562	0.00072368	0.00072368	0.152314	0	0.0360636	0.0822034	0.0137645	0.0252597	0.0245562	0.110546	0.154394	0.0089498	0.0362463	0	0.0635716	0.00355658	0.000284266	0.00226661	0.0207787	0.00486311	0.00486311	0.110709	0	0.0245562	0	0.00499649	0.00647507	1.62367	0.00384085	0.0174711	0	0.0225169	0.00355658	0	0.0245562
SRS018133	0.0194497	0.00496039	0.00844421	0.0919194	0.00348383	0	0.0789035	0	0	0.019595	0.000145902	0.0344793	0.81203	0	0.00268896	0.00268896	0.0910091	0	0.0145818	0.0740074	0.106237	0.00348383	0.0919194	0.0361793	0.781369	0	0.010803	0	0.137123	0	0.00166295	0.0417985	0.00368343	0.000822075	0.000822075	0.0367594	0	0	0	0.0145818	0.00549665	0	0.00166295	0.00919284	0	0.0341392	0	0	0
SRS018351	0	0.00359871	0.00480189	0	0.0296773	0	0.176118	0	0.000275467	5.9107e-05	0.00146011	0.206381	0.639768	0	0.00320631	0.00320631	0.0667697	0	0.42259	0.331406	0.0208753	0.00297963	0	0.0583494	0.0729903	4.14701e-05	0.379962	0	0.377735	0	0.00350943	0.0194368	0.00802944	0.00802944	0.00198166	0.0962358	0	0	0	0.0338065	0.0198586	0	0.00359871	0.124769	0	0.122557	0	0	0
SRS018427	0.00529702	0	0.00265257	0.018498	0.00265257	0	0.349997	0	0.00106418	0.00538249	8.54624e-05	0.0392356	0.151965	0.000887855	0.0002037	0.0002037	0.137294	0	0.379129	0.0820816	0.0184576	0.000451334	0.018498	0.105436	0.146957	0.0037104	1.04442	0	0	0	0.00350206	0.00570031	0.155211	0.0496323	0.0496323	0.123178	0	0	0	0.00369685	0.00253364	0	0	0.0124766	0	0.0938355	0	0	0
SRS018575	0	0.0335126	0.0389846	0	0.0192371	0	0.178693	0	0.00142297	0.00276281	0.0192371	0.212444	0.947505	0.00896328	0.00464432	0.00464432	0.0981031	0	0.486187	0.335832	0.00674899	0.0196323	0.00896328	0.0507158	0.0772908	0	0.426928	0	0.00979678	0.00208092	0.0340845	0.207544	0.0444067	0.0116497	0.0116497	0.0675516	0	0.00896328	2.62177e-05	0.0600928	0.0193554	0	0.0424759	0.0991085	0	0.121012	0.00208092	0	0.00896328
SRS018656	0.0046262	0	0.0101709	0.0205339	0.0169392	0	0.146062	0	0.000463135	0.00653042	0.0019509	0.0101709	0.0545403	0.00620827	0.00721466	0.00721466	0.0594936	0	0.0473514	0.076934	0.0148844	0.00273678	0.0267422	0.0527153	0.0547638	0.0001253	0.495229	0	0.001057	0.001057	0.000284933	0.000284933	0.0592045	0.0192476	0.0192476	0.0593624	0	0.00620827	0	0.0473198	0.00814998	0	0.001057	0.00808506	0	0.0201192	0.001057	0	0.00620827
SRS018817	0	0.0129772	0.0196433	0	0.0066661	0	0.297694	0	0.000473782	0.0018261	0.0018261	0.193626	0.120421	0	0.0150049	0.0150049	0.116266	0	0.496622	0.380403	0.0227381	0.0130356	0	0.0942273	0.0899195	2.71739e-05	0.992751	0	1.56034e-05	0	0.00104765	0.010473	0.0137051	0.0137051	0.00481034	0.107275	0	0	0	0.105594	0.0236518	0	0.0129772	0.107643	0	0.145442	0	0	0
SRS019030	0	0.00255612	0.00428993	0	0.0272324	0	0.206575	0	1.8426e-05	0.00401477	0.00470784	0.0530507	0.98679	0.0206104	0.00158705	0.00158705	0.108918	0	0.423084	0.171392	0.00964565	0.0277026	0.0206104	0.0766329	0.0938538	1.71807e-05	0.422888	0	0.0287188	0.00371772	0.000288942	0.00315773	0.0798722	0.0194392	0.0194392	0.0566617	0	0.0206104	0	0.00951638	0.00747238	0	0.0231665	0.0977309	0	0.109924	0.00371772	0	0.0206104
SRS019161	0	0.00367775	0.00485238	0	0.00467661	0	0.307762	0	0.00022114	0.00139327	0.00166765	0.00712235	0.149392	0.00232361	0.00819128	0.00819128	0.137267	0	0.356189	0.130807	0.0129842	0.00511818	0.00232361	0.0995174	0.113666	1.77362e-05	1.08693	0	0.00102607	0.00102188	0.000338002	0.000432935	0.0922478	0.0325754	0.0325754	0.100944	0	0.00232361	0	0.0347436	0.00900033	0.424786	0.00135988	0.0933108	0	0.0835133	0.00102188	0	0.00232361
SRS019267	0	0	0	0	0.00343843	0	0.180738	0	0	0.000853144	0.000853144	0	0.996732	0.00343843	0.0140412	0.0140412	0.12469	0	0.610615	0.0537361	0.00669333	0.00343843	0.00343843	0.103702	0.119619	0.00454317	0.493942	0	0.0219226	0.000853144	0.0195454	0.0195454	0.066927	0.0207274	0.0207274	0.0751082	0	0.00343843	0	0.0392254	0.120177	0	0.00343843	0.0110723	0	0.103244	0.000853144	0	0.00343843
SRS019397	0	0.000614597	0.000614597	0	0	0	0.183451	0	8.94611e-05	0	0	0.0125495	0.957649	0	0.0115554	0.0115554	0.124653	0	0.594703	0.123625	0.0030689	2.32943e-06	0	0.117434	0.109767	0.0070257	0.549492	0	0.0416232	0	0.0454838	0.0574187	0.0506167	0.010563	0.010563	0.0771883	0	0	0	0.0563272	0.0123785	0	0.000614597	0.0553661	0	0.113714	0	0	0
SRS019582	1.18933e-05	0.00974215	0.00988448	0	0.00240637	0	0.362856	0	3.30148e-05	0.000113065	0.000194853	0.0150393	0.193922	0.00126879	0.00125912	0.00125912	0.176933	0	0.0639968	0.0701005	0.00461163	0.00244379	0.00126879	0.110479	0.185823	0.00153487	0.560484	0	0.000125692	0.000101848	0.00109941	0.00181148	0.00708165	0.00157597	0.00157597	0.23703	0	0.00126879	0	0.0109127	0.00307944	0.361989	0.00120126	0.0537924	0	0.138092	0.000101848	0	0.00126879
SRS019601	0	0	0	0	0.0331815	0	0.208714	0	0.0129762	0.00726257	0.00726257	0.0074555	0.991193	0.0331815	0.0142209	0.0142209	0.114928	0	0.413195	0.110564	0.0416218	0.034176	0.0331815	0.113247	0.129471	1.08345e-05	0.378701	0	0.078122	0.00726257	0.0111477	0.0114245	0.100736	0.0265303	0.0265303	0.102191	0	0.0331815	0.000994517	0.0637098	0.0217603	0	0.00726257	0.00780927	0	0.0995674	0.00726257	0	0.0331815
SRS019685	0.00530604	0	3.56676e-05	0.01956	0.00439154	0	0.346362	0	0.000100205	0.00569147	0.000385439	4.70893e-05	0.158523	0.00290994	0.000133915	0.000133915	0.155599	0	0.198955	0.121133	0.00908278	0.000867582	0.0239158	0.112468	0.114353	1.95169e-05	1.28684	0	0.000372051	0.000372051	0	3.49745e-07	0.0841204	0.0267388	0.0267388	0.11048	0	0.00288131	0	0.000134274	0.000973494	0.518748	0.000372051	0.0374533	0.000409024	0.078707	0.000372051	0	0.00288131
SRS019787	0	0.0171469	0.0293029	0	0.0176171	0	0.0785634	0	0.000274128	0.002949	0.0176171	0.245635	0.473572	0.00546112	0.00901531	0.00901531	0.0478057	0	0.280951	0.326814	0.00532122	0.0176171	0.00546112	0.0299157	0.0410321	0	0.213489	0	0.0680257	0.00137427	0.0241865	0.240519	0	0	0	0.04741	0	0.00546112	0	0.0718464	0.0193557	0	0.0226081	0.033239	0	0.0703984	0.00137427	0	0.00546112
SRS019910	0	0	0.00119387	0	0.00269736	0	0.283086	0	0.00327529	0.0005648	0.0005648	0.0158455	0.140177	0.00150349	0.00179886	0.00179886	0.11248	0	0.456814	0.0752439	0.0022931	0.00568166	0.00150349	0.11727	0.0959204	0.00176688	1.00216	0	0.000475752	0.000475752	0	0.0215186	0.0441522	0.0126724	0.0126724	0.103831	0	0.00150349	0	0.0044385	0.00346135	0.118908	0.000475752	0.0578809	0	0.106793	0.000475752	0	0.00150349
SRS019968	0	0.0112017	0.012892	0	0.0496435	0	0.165651	0	0.000143578	0.00727553	0.0089282	0.11372	0.527424	0.039284	0.00786839	0.00786839	0.0821226	0	0.332024	0.183785	0.0233428	0.0501541	0.039284	0.0803421	0.0910839	0.0013578	0.275367	0	0.186343	0.0068547	0.00121632	0.00755244	0.136376	0.0266223	0.0266223	0.0802385	0	0.039284	0	0.0231751	0.020202	0	0.0504857	0.0298209	0	0.110788	0.0068547	0	0.039284
SRS020233	0	0.00345222	0.00352874	0	0.00650698	0	0.36327	0	0.00194317	0.000179624	0.000565378	0.0035344	0.217449	0.00147855	0.00713529	0.00713529	0.130814	0	0.134715	0.0814574	0.0243926	0.00103486	0.00147855	0.0746016	0.20928	0.00183792	0.655784	0	0.000254352	0.000174622	0.00485527	0.00485561	0.00911765	0.00283322	0.00283322	0.291536	0	0.00147855	0	0.0164505	0.00723803	0.146844	0.000493144	0.0703547	0	0.174319	0.000174622	0	0.00147855
SRS020328	0	0.00863037	0.0112071	0	0.053123	0.00403933	0.209175	0	0.0113397	0.00791886	0.00884775	0.0157885	0.834946	0.0380769	0.00273099	0.00273099	0.0812486	0	0.0388385	0.144649	0.498202	0.0121985	0.0380769	0.11033	0.148489	0.000382666	0.0525493	0	0.208067	0.00737463	0.0496271	0.0499172	0.000637276	0.000637276	0.000637276	0.19798	0	0.00737463	0	0.0282748	0.0128491	0	0.0467073	0.094823	0	0.0292482	0.00737463	0.00403933	0.0380769
SRS020869	0	0	0.00703637	0	0.040844	0	0.391399	0	0.000333271	0.00423763	0.00506055	0.0491163	0.18715	0.0228043	0.00825937	0.00825937	0.161103	6.38098e-12	0.0550119	0.165746	0.0150859	0.00742907	0.0228043	0.135124	0.167653	0.0141454	0.910417	0	0.00375884	0.00375884	0.0010312	0.00242105	0.0321959	0.0101485	0.0101485	0.161775	0	0.0228043	0	0.0381011	0.0124395	1.05665	0.00375884	0.0772543	0	0.03636	0.00375884	0	0.0228043
SRS021484	0	0.0155168	0.0155168	0	0.00541939	0	0.186751	0	0.000291511	0.000596769	0.00118196	0.0279238	1.00462	0.00153809	0.00530921	0.00530921	0.11518	0	0.51555	0.114714	0.00487477	0.00541939	0.00153809	0.0727704	0.108141	0	0.49533	0	0.0641127	0.000596769	0.00118436	0.00184574	0.0380653	0.0116398	0.0116398	0.0670117	0	0.00153809	0	0.0323267	0.00716652	0	0.0170549	0.0726148	0	0.105902	0.000596769	0	0.00153809
SRS021948	0	0.00701099	0.00768052	0	0.00185111	0	0.155301	0	0.0001631	8.33637e-05	0.000173688	0.00849917	0.818797	0	0.00653889	0.00653889	0.110246	0	0.321415	0.0951941	0.00244116	0.000353353	0	0.0509627	0.0979957	0.00137022	0.288398	0	0.0544013	0	0.0014802	0.00152027	7.44638e-05	2.05098e-05	2.05098e-05	0.0522449	0	0	0	0.0432359	0.00701122	0	0.00701099	0.0528932	0	0.0880213	0	0	0
SRS022071	0	0.00179267	0.00360438	0	0.0121667	0	0.250863	0	0.001565	2.14468e-05	0.000145262	0.0152882	0.157177	0	0.0029722	0.0029722	0.102638	0	0.266555	0.0749117	0.0157737	0.000538981	0	0.0768231	0.14489	0.00249744	0.59638	0	1.70123e-05	0	0.000174027	0.00134816	0.0273811	0.0100765	0.0100765	0.163785	0	0	0	0.0155199	0.0041751	0	0.00179267	0.0596235	0	0.11826	0	0	0
SRS022137	0	0.00652542	0.00681325	0	0.00670094	0	0.330362	0	0.000809319	0.00142543	0.00170139	0.0114267	0.161235	0.00464487	0.00592874	0.00592874	0.152824	0	0.481931	0.0552429	0.0191282	0.00670094	0.00464487	0.133812	0.144391	0.00223927	1.17601	0	0.00140705	0.00138051	0.000519072	0.00074806	0.123031	0.0431616	0.0431616	0.110406	0	0.00464487	0	0.018374	0.00773643	0	0.0111703	0.0294472	0	0.0965495	0.00138051	0	0.00464487
SRS022609	0	0.00604011	0.00604011	0	0.00611952	0	0.166727	0	0.000554803	0.000494987	0.000495304	0.00623404	0.912854	0.006117	0.00176828	0.00176828	0.155879	0	0.0463285	0.0506441	0.00610756	0.00611952	0.006117	0.0941117	0.168104	0.00560432	0.0571501	0	0.0750202	0.000494987	0.000545043	0.00056536	0.0147944	0.0031785	0.0031785	0.117053	0	0.006117	0	0.00957972	0.00282831	1.29085	0.00104003	0.0352654	0	0.0169103	0.000494987	0	0.006117
SRS023346	0	0.0963212	0.0963212	0	0	0	0.242746	0	0.011977	0	0	0.244799	0.101229	0	0.00645032	0.00645032	0.071555	0	0.485012	0.299981	0.010158	0	0	0.080815	0.0664794	5.01056e-05	0.81166	0	0	0	0.00515228	0.0120355	0.0766864	0.0273223	0.0273223	0.0941485	0	0	0	0.126715	0.275193	0	0.0963212	0.0247875	0	0.114538	0	0	0
SRS023526	0	0.0150453	0.0150453	0	0.0080261	0	0.328979	0	0.000243466	0.000206196	0.000489891	0.0237416	0.134535	0.00149736	0.00569016	0.00569016	0.124388	0	0.382398	0.107078	0.0108457	0.000771155	0.00149736	0.105778	0.116945	0.0163859	1.02643	0	0.000217789	0.000206196	0.00147746	0.00241189	0.150178	0.0419345	0.0419345	0.1105	0	0.00149736	0	0.027679	0.00775618	0	0.0165426	0.0768652	0	0.101342	0.000206196	0	0.00149736
SRS023583	0	0	0.00447168	0	0.0254935	0	0.159298	0	0.00015329	0.00470605	0.0254935	0.0540381	0.903794	0.0210218	0.00879008	0.00879008	0.110205	0	0.370439	0.151358	0.00474458	0.0254935	0.0210218	0.0601195	0.0971781	0	0.336541	0	0.0633836	0.00376024	0.00445827	0.0540247	0.0131008	0.00347938	0.00347938	0.0572548	0	0.0210218	0	0.0242649	0.0144181	0	0.0210218	0.056656	0	0.100067	0.00376024	0	0.0210218
SRS023914	0	0.0098849	0.0104509	0	0.00336611	0	0.241703	0	0.00184219	0.000375801	0.000375801	0.0252533	0.113978	0.00280007	0.00375975	0.00375975	0.10926	0	0.39605	0.0248573	0.0122619	0.00342907	0.00280007	0.106017	0.104938	6.2953e-05	0.796172	0	0.000297442	0.000292953	0.00169148	0.00474788	0.0019112	0.000463596	0.000463596	0.0915954	0	0.00280007	0	0.0115321	0.00871774	0.446911	0.00198444	0.0196124	0	0.0947092	0.000292953	0	0.00280007
SRS023971	0	0	0.00666329	0	0.0361776	0	0.160105	0	0.0186472	0.0087465	0.0087465	0.00666329	0.733585	0.0295144	0.0229599	0.0229599	0.0799916	0	0.398604	0.144041	0.0467137	0.0399927	0.0295144	0.067339	0.0848512	6.30527e-06	0.178492	0	0.0297476	0.00686257	0.014888	0.014888	0.0278004	0.00738892	0.00738892	0.0787437	0	0.0295144	0.00120759	0.0683298	0.0279385	0	0.0295144	0.0674048	0	0.0911596	0.00686257	0	0.0295144
SRS024009	0	0.0158937	0.0158937	0	0.00621665	0	0.574581	0	0.00175399	0.000569831	0.00110614	0.0206375	0.202308	0.00279002	0.00616979	0.00616979	0.197914	0	0.490151	0.196049	0.00782966	0.00621665	0.00279002	0.130471	0.145483	0.00197784	1.53852	0	0.000682116	0.000569831	0.00128495	0.00167291	0.0455955	0.0147996	0.0147996	0.126165	0	0.00279002	0	0.0196053	0.00787622	0	0.0186837	0.172622	0	0.16798	0.000569831	0	0.00279002
SRS024075	0	0.00821936	0.017858	0	0.0496838	0	0.0872045	0	4.61466e-05	0.0103973	0.0104513	0.0481734	0.896362	0.0398068	0.0179069	0.0179069	0.0729436	0	0.156192	0.175172	0.0996396	0.0144042	0.0398068	0.429106	0.879001	0	0.0335772	0	0.0761562	0.00821191	0.000776573	0.00183225	0.0740151	0.0133142	0.0133142	0.0583739	0	0.0398068	0.000166619	0.0652526	0.0294979	0	0.0480262	0.0400815	0	0.032647	0.00821191	0	0.0398068
SRS024132	0	0.00556496	0.00556496	0	0.0177998	0	0.379326	0	0.000270318	0.0014514	0.00359643	0.0115545	0.1838	0.0102105	0.01865	0.01865	0.185125	0	0.473326	0.122643	0.00856229	0.0182277	0.0102105	0.139166	0.181581	0.00276577	0.970069	0	0.00146939	0.0014514	0.000937918	0.00171124	0.0132445	0.00263554	0.00263554	0.147225	0	0.0102105	0	0.0833208	0.0196676	0	0.0157755	0.0309634	0	0.122809	0.0014514	0	0.0102105
SRS024265	0.00577165	0.00158739	0.00158739	0.0190588	0.0292538	0	0.110606	0	0.000163569	0.0114977	0.00572609	0.0153255	0.813402	0.0292538	0.00450687	0.00450687	0.0740957	0	0.0951683	0.128056	0.0352387	0.0292538	0.0483126	0.0601796	0.0773054	0.00413241	0.0547336	0	0.0665996	0.00572609	0.00959351	0.0100324	0.0268135	0.00519557	0.00519557	0.0694197	0	0.0292538	0	0.00175096	0.0108273	0.746768	0.0058815	0.0137794	0	0.0405454	0.00572609	0	0.0292538
SRS024331	0	0.0108697	0.0117321	0	0.0170815	0	0.277311	0	5.26773e-06	0.00102785	0.001853	0.0695824	1.08143	0.00506768	0.00642156	0.00642156	0.097976	0	0.530584	0.107234	0.00956074	0.0170945	0.00506768	0.0982087	0.174278	0.0015536	0.464418	0	0.0527155	0.000964042	0.00104493	0.00438738	0.0393666	0.0116343	0.0116343	0.148942	0	0.00506768	0	0.0237379	0.010884	0	0.0159374	0.0317316	0	0.120951	0.000964042	0	0.00506768
SRS024388	0	0.0376371	0.0376371	0	0	0	0.154897	0	0.00381517	0	0	0.0432109	0.934928	0	0.0219642	0.0219642	0.104637	0	0.507906	0.168633	0.0207239	0	0	0.0762849	0.100612	1.09789e-06	0.357261	0	0.000705595	0	0.0125057	0.0935992	0.00683857	0.00683857	0.00192082	0.134699	0	0	0	0.151169	0.0242422	0	0.0376371	0.0155146	0	0.0991411	0	0	0
SRS024435	0	0.00197487	0.00197487	0	0.00361433	0	0.194097	0	6.32175e-05	0	0.00361433	0.00875435	0.141691	0	0.0240788	0.0240788	0.140018	0	0.224353	0.142974	0.00124175	0.00361433	0	0.0679927	0.127721	0	0.566206	0	9.52239e-06	0	0.0229299	0.0297094	0.0256964	0.0256964	0.00724077	0.16058	0	0	0	0.0861823	0.0238277	0.268697	0.000194528	0.0536892	0	0.130504	0	0	0
SRS024549	0	0	0.00468861	0	0.00392389	0	0.0910516	0	0.00142866	0.00392389	0.019923	0.213941	0.583383	0.0152344	0.0154454	0.0154454	0.0645411	0	0.323026	0.360374	0.00453866	0.0212592	0.0152344	0.0317994	0.0630912	0.0012423	0.193935	0	0.0168113	0.0031838	0.00375822	0.213011	0.00581327	0.00154942	0.00154942	0.0541903	0	0.0152344	0	0.130668	0.0260597	0	0.0152344	0.00529067	0	0.0776379	0.0031838	0	0.0152344
SRS024625	0.00509053	0.0141175	0.0141175	0.016363	0.000495691	0	0.220452	0	1.42587e-05	0.00517383	8.32959e-05	0.0266886	0.995286	0.000495691	0.00799508	0.00799508	0.14251	0	0.536756	0.152304	0.00731014	0.0027405	0.0168587	0.105089	0.106087	0	0.466819	0	0.0538201	8.32959e-05	0.00117985	0.00219903	0.00304789	0.000888586	0.000888586	0.0804406	0	0.000495691	0.000387531	0.0145768	0.0939296	0	0.00126315	0.0318447	0	0.145785	8.32959e-05	0	0.000495691
SRS042284	0	0	0	0	0.0212625	0	0.219983	0	0.000241782	0.00503956	0.00503956	0	1.48686	0.0212625	0.00155321	0.00155321	0.203394	0	0.0173444	0.0419906	0.0723526	0.00649607	0.0212625	0.510254	1.60749	0.00563418	0	0	0.0212625	0.00503956	0	0	0.172104	0.0450396	0.0450396	0.115663	0	0.0212625	0	0	0.00804928	0	0.0212625	0.0207281	0	0.0139425	0.00503956	0	0.0212625
SRS042628	0	0.0010164	0.0010164	0	0.00370251	0	0.243323	0	0.000553208	0.000717817	0.000717817	0.00285282	1.15781	0.00370251	0.00155352	0.00155352	0.13357	0	0.390215	0.212879	0.0355368	0.00135427	0.00370251	0.0814923	0.125988	0.0166833	0.396469	0	0.0767729	0.000669407	0.0133999	0.0135877	0.136028	0.0202926	0.0202926	0.111057	0	0.00370251	0	0.00860861	0.00316358	0	0.00471891	0.199418	0	0.113876	0.000669407	0	0.00370251
SRS043001	0	0.036274	0.036274	0	0.0268636	0	0.191346	0	0.00438234	0.00552254	0.0268636	0.112968	1.01873	0.0268636	0	0	0.132107	0	0.415459	0.155024	0.0398034	0.0268636	0.0268636	0.087106	0.120269	6.80348e-05	0.394108	0	0.0417864	0.00552254	0.0648339	0.141528	0.00824624	0.00214729	0.00214729	0.0849379	0	0.0268636	0	0.036274	0.0132172	0	0.0631376	0.0151918	0	0.106504	0.00552254	0	0.0268636
SRS043411	0	0	0.00629478	0	0.00774446	0	0.175184	0	0.00149493	0.00153644	0.00153644	0.0752609	0.774965	0.00144968	0.012188	0.012188	0.0883048	0	0.4779	0.120332	0.0356726	0.0026187	0.00144968	0.0583974	0.0938399	1.71357e-05	0.377128	0	0.00202427	0.00055449	0.00565733	0.00923275	0.0408083	0.0101768	0.0101768	0.0709562	0	0.00144968	0	0.0398753	0.0164182	0	0.00144968	0.0114076	0	0.101303	0.00055449	0	0.00144968
SRS043701	1.39297e-06	0	0.00035385	0	0.000748108	0	0.155735	1.39297e-06	0.000132508	3.05965e-05	6.46875e-05	0.170939	0.576641	0	0.0067432	0.0067432	0.0895366	0	0.31534	0.216318	0.00472691	0.000818064	0	0.0513153	0.0832622	0.00593029	0.278869	0	0.0284995	0	0	0.0104546	0.0490233	0.0120596	0.0120596	0.0575476	0	0	0	0.0192837	0.017133	0	0	0.0269245	0	0.0986805	0	0	0
SRS045004	1.11073e-06	0.0116876	0.0121188	0	0.0058102	0	0.192796	0	8.31435e-05	0.000990688	0.00119509	0.0238698	0.89424	0.00369932	0.00345825	0.00345825	0.099752	0	0.435811	0.0655726	0.0113772	0.00763219	0.00369821	0.0592522	0.11348	0.00264981	0.397884	0	0.0614392	0.000867906	0.000740689	0.00136547	0.0520047	0.0148286	0.0148286	0.0702252	0	0.00369821	6.47007e-05	0.0153453	0.00536444	0	0.0153858	0.0371161	0	0.0932479	0.000867906	0	0.00369821
SRS045645	0	0.0162237	0.0170511	0	0.00148904	0	0.191197	0	0.00028505	6.92308e-05	0.000122837	0.0699616	0.78806	0	0.00416002	0.00416002	0.105949	0	0.376809	0.11892	0.0102523	0.00422179	0	0.0653599	0.0983667	0.00265895	0.32307	0	0.0902061	0	0.00102117	0.00548427	0.0201891	0.00554197	0.00554197	0.0613653	0	0	0.000119424	0.0186129	0.00952146	0	0.0162237	0.0483703	0	0.111705	0	0	0
SRS045713	0.0129587	0.0290708	0.0307895	0.064711	0.0025603	0	0.158578	0	0.000261728	0.0135456	0.000642671	0.059694	0.784247	0	0.000642671	0.000642671	0.132969	0	0.383028	0.0913856	0.0203489	0.00452519	0.064711	0.0845564	0.116505	1.28163e-08	0.3523	0	0.0335587	0	0.00439588	0.00874338	0.0533437	0.0113861	0.0113861	0.0901708	0	0	0	0.0338239	0.00874338	0.371687	0.00439588	0.00730732	0	0.0954895	0	0	0
SRS047014	0	0.0025652	0.00322978	0	0.00857215	0	0.17239	0	0.000104094	0.000443627	0.00168677	0.00376254	0.923123	0.0017484	0.0152024	0.0152024	0.0852838	0	0.332179	0.18648	0.0116328	0.0023158	0.0017484	0.0531495	0.107796	0.00243054	0.254561	0	0.0536534	0.000304842	0.000262615	0.000289466	0.0329712	0.00451757	0.00451757	0.0749701	0	0.0017484	0	0.0432809	0.0149828	0.587461	0.000567457	0.146974	0	0.0797774	0.000304842	0	0.0017484
SRS047044	0	0.00291596	0.00291596	0	0.0845815	0	0.294894	0	0	0.0116139	0.0116139	0.00388637	0.572716	0.0845815	0.0225326	0.0225326	0.161099	0	0.462036	0.191991	0.0271445	0.0845815	0.0845815	0.0967725	0.150476	0	0.415643	0	0.111761	0.0116139	0.000776056	0.00872349	0.146974	0.0233005	0.0233005	0.0864545	0	0.0845815	0	0.0379278	0.0351641	0	0.0874974	0.0685115	0	0.197548	0.0116139	0	0.0845815
SRS048164	0	0.000170641	0.00815032	0	0.00797968	0	0.275367	0	0.000502086	0.00105567	0.00105567	0.0134574	0.164216	0	0.0429384	0.0429384	0.144887	0	0.412483	0.154021	0.00245413	0.00797968	0	0.111102	0.131991	1.03526e-05	0.735559	0	2.57553e-08	0	1.58555e-05	0.000317923	0.0745406	0.0745406	0.0242134	0.201143	0	0	0	0.0949071	0.0422007	0	0.000170641	0.054066	0	0.195239	0	0	0
SRS048870	0	0.0121343	0.0121343	0	0	0	0.154539	0	0.000717149	0	0	0.0503971	0.853623	0	0.00145912	0.00145912	0.0858874	0	0.415197	0.0806828	0.00169629	0.000826652	0	0.0462385	0.0820212	0	0.400389	0	0.0141377	0	0.000891682	0.00357691	0.144034	0.144034	0.030774	0.049069	0	0	0.000106232	0.0123647	0.0669789	0.190602	0.000891682	0.0302858	0	0.0795123	0	0	0
SRS049712	0	0.00338068	0.00352095	0	0.000207621	0	0.559414	0	0.000231036	4.81855e-05	5.07068e-05	0.00453941	0.361586	0	0.0231489	0.0231489	0.372546	0	0.74352	0.122002	0.0119408	0.000157896	0	0.28316	0.33274	0.0224027	1.53151	0	5.67732e-08	0	0.00115343	0.00154907	0.166466	0.0445184	0.0445184	0.353279	0	0	0	0.00479271	0.0247409	0	0.00338068	0.117271	0	0.328238	0	0	0
SRS049900	0	0	0.00105455	0	0.0240269	0	0.177536	0	0.00114997	0.00458403	0.00487249	0.00105528	1.23642	0.0218332	0.00195025	0.00195025	0.148014	0	0.388906	0.0610955	0.0159148	0.00781208	0.0218332	0.100238	0.135864	0.00635057	0.378039	0	0.0308562	0.00412747	0.0357795	0.0357802	0.030736	0.00810033	0.00810033	0.137067	0	0.0218332	0	0.00375156	0.00738233	0	0.0218332	0.0382071	0	0.0969476	0.00412747	0	0.0218332
SRS049959	0	0.014595	0.014595	0	0	0	0.296897	0	0.000297102	0	0	0.0499703	0.186201	0	0.0502811	0.0502811	0.180686	0	0.189909	0.228414	0.0479538	0	0	0.11058	0.170093	0	0.760817	0	1.34704e-05	0	0.00373041	0.0129279	0.0179658	0.0179658	0.00456074	0.287555	0	0	0	0.147842	0.063209	0.23155	0.00373041	0.0454886	0	0.207694	0	0	0
SRS049995	0	0.000117419	0.000241427	0	0.00610233	0	0.327778	0	9.96243e-05	0.000214007	0.00115592	0.00690481	0.151727	0	0.0262039	0.0262039	0.140389	0	0.488218	0.24472	0.00209061	0.00758354	0	0.103554	0.0925191	0.0016145	1.21069	0	5.37854e-07	0	0.0553522	0.0620156	0.0208239	0.00631376	0.00631376	0.10217	0	0	2.16485e-09	0.044493	0.0257249	0	0.000117419	0.200855	0	0.128982	0	0	0
SRS050299	0	0.00927554	0.00927554	0	0	0	0.128574	0	0.00129766	0	0	0.211294	0.605308	0	0.00960502	0.00960502	0.097687	0	0.0621419	0.25834	0.140909	0	0	0.0393503	0.0850697	4.5192e-05	0.0158195	0	0.0216087	0	0.145763	0.347782	0.0682639	0.0196325	0.0196325	0.0916316	0	0	0	0.0498174	0.0206052	0	0.00927554	0.00780181	0	0.0262424	0	0	0
SRS050422	0.0215976	0.000275922	0.00501067	0.0948066	0.00837785	0	0.331671	0	0.000395822	0.0224436	0.00101944	0.0200957	0.127332	0.00219777	0.0109266	0.0109266	0.147882	0	0.327496	0.110776	0.0327873	0.00157268	0.0953843	0.109166	0.124143	0.00105957	0.857998	0	0.000100544	0.000100333	0.000421919	0.00157133	0.270926	0.0585278	0.0585278	0.108229	0	0.000577731	0	0.0391798	0.0118182	0	0.000137346	0.013195	0	0.107124	0.000100333	0	0.000577731
SRS050752	0	0	0.000590519	0	0.0333458	0	0.327227	0	0.00251072	0.0034132	0.00458403	0.0125665	0.137613	0.026899	0.0107978	0.0107978	0.139846	0	0.413084	0.168868	0.0112432	0.00732845	0.026899	0.129594	0.1075	0.00483158	0.783782	0	0.00329522	0.00329522	7.98194e-05	0.00177206	0.0295303	0.00660346	0.00660346	0.102707	0	0.026899	0	0.0088715	0.0172089	0	0.026899	0.129402	0	0.155098	0.00329522	0	0.026899
SRS050925	0	0.000387887	0.00129067	0	0.00857392	0	0.171747	0	3.97652e-05	0.00180656	0.00236787	0.0494564	0.79308	0.00457809	0.0094239	0.0094239	0.107707	0	0.351353	0.13658	0.00714559	0.00895534	0.00457809	0.0746018	0.101402	0.00153302	0.328612	0	0.0878783	0.00157344	4.80391e-05	0.00317754	0.105209	0.0265426	0.0265426	0.0652743	0	0.00457809	0	0.0372348	0.0133804	0.211824	0.00162148	0.0501156	0	0.0944934	0.00157344	0	0.00457809
SRS051031	0	0.00188985	0.0019247	0	0.00320665	0	0.251709	0	0.00472539	2.82871e-06	0.000260509	0.0084572	1.04295	0	0.00364866	0.00364866	0.162546	0	0.518139	0.0904806	0.00918617	0.000594172	0	0.117008	0.155689	0.00201611	0.497328	0	0.0581497	0	0.00016081	0.000543209	0.013588	0.00367339	0.00367339	0.117004	0	0	2.01556e-05	0.00981833	0.00424282	0	0.00188985	0.0820234	0	0.136483	0	0	0
SRS051882	0	0	0	0	0	0	0.261797	0	0.00409749	0	0	0.0720666	0.994793	0	0.00883866	0.00883866	0.159923	0	0.60316	0.112115	0.00425605	0	0	0.103434	0.159839	9.23378e-06	0.569102	0	0.0948596	0	0	0.00367094	0.147968	0.0455546	0.0455546	0.102979	0	0	0	0.0203563	0.132492	0	0	0.0237026	0	0.13713	0	0	0
SRS052027	0	0.00880728	0.00886964	0	0.00174624	0	0.153519	0	0.000390096	2.44169e-05	0.000158875	0.11993	1.07087	0	0.000452293	0.000452293	0.135347	0	0.441903	0.143904	0.001491	0.00209115	0	0.0868777	0.13133	0.000178613	0.430206	0	0.0150092	0	0.000587083	0.010497	0.00852536	0.00113235	0.00113235	0.116031	0	0	6.32531e-06	0.0128756	0.0107904	0	0.00880728	0.0218502	0	0.103393	0	0	0
SRS052697	0	0.0123054	0.0176573	0	0.00535184	0	0.324826	0	1.59073e-05	0.000185213	0.000185213	0.0455829	0.218252	0	0.00186723	0.00186723	0.150542	0	0.145057	0.0133145	0.0119829	0.00782822	0	0.082348	0.209579	0.0159084	0.66603	0	6.57644e-06	0	0.0248224	0.052748	0.113875	0.0329928	0.0329928	0.251735	0	0	2.60032e-05	0.0179053	0.00492555	0.667725	0.00107428	0.00979672	0	0.137484	0	0	0
SRS053335	0	0.00280072	0.00280072	0	0.0102407	0	0.395806	0	0.000362889	0.00256786	0.00256786	0.00280072	0.143863	0.0102407	0.0112127	0.0112127	0.147751	0	0.096049	0.108978	0.0213113	0.00350435	0.0102407	0.123812	0.145849	0.000891775	1.53481	0	0.00256792	0.00256786	4.82763e-07	4.82763e-07	0.173509	0.0672825	0.0672825	0.134683	0	0.0102407	0	0.0883458	0.0147175	0	0.0130414	0.0105557	0	0.0172874	0.00256786	0	0.0102407
SRS053398	0.00447817	0.00635778	0.00677269	0.0128388	0.00619739	0	0.297946	0	0.000129922	0.00596805	0.00188392	0.0170777	0.131424	0.0039017	0.0134642	0.0134642	0.133988	0	0.446782	0.140581	0.0161397	0.00245796	0.0167405	0.0994777	0.10563	0.00367349	0.986695	0	0.00122392	0.00120653	0.0275046	0.0378096	0.149982	0.0392664	0.0392664	0.0916994	0	0.0039017	0	0.0412411	0.0166072	0	0.0020547	0.0239217	0	0.103966	0.00120653	0	0.0039017
SRS054590	0	0	0	0	0.0361101	0.0155218	0.222161	0	0.0203409	0.00508871	0.00508871	0	1.22627	0.0205883	0	0	0.145245	0	0.331625	0.0205883	0.0148801	0.0205883	0.0205883	0.0548464	0.142557	0.00559386	0.33053	0	0.0215314	0.00508871	0	0	0.0487352	0.0487352	0.0487352	0.120569	0	0.00508871	0	0.00203748	0.00508871	0	0.0205883	0.0155218	0	0.0901355	0.00508871	0.0155218	0.0205883
SRS054956	0.0190545	0	0	0.0657841	0.0258722	0	0.146407	0	0.000131657	0.0250478	0.00599327	0.259023	0.883693	0.0259205	9.58658e-05	9.58658e-05	0.122682	0	0.000944518	0.331712	0.359284	0.00814627	0.0916563	0.103605	0.123229	0.00675944	9.07278e-05	0	0.0259629	0.00589741	0.0405991	0.0543223	0.0272867	0.00359209	0.00359209	0.158921	0	0.0258722	0	0.000944518	0.0201306	0	0.00589741	0.00856246	0	0.0481476	0.00589741	0	0.0258722
SRS055982	0	0.00712179	0.00731099	0	0.00514797	0	0.226881	0	0.00307117	3.00399e-05	0.000817501	0.016622	0.918064	0	0.012638	0.012638	0.132127	0	0.623482	0.0715205	0.0353651	0.00514797	0	0.098767	0.125822	0.0104046	0.549649	0	0.0737807	0	0.0306684	0.0399795	0.0794303	0.0228467	0.0228467	0.0701513	0	0	0	0.0537516	0.0127509	0	0.00712179	0.0157429	0	0.113766	0	0	0
SRS056259	0	0.034251	0.034251	0	0	0	0.349121	0	0.00425791	0	0	0.112648	0.125608	0	0.00803516	0.00803516	0.126742	0	0.19713	0.221193	0.0296266	3.32975e-09	0	0.107494	0.109513	0.00105803	1.18335	0	9.09313e-06	0	0.00194041	0.00503129	0.0166647	0.0066024	0.0066024	0.113584	0	0	0	0.0687601	0.0130665	0	0.034251	0.0745048	0	0.0620583	0	0	0
SRS056519	0	0.0171248	0.0209148	0	0.0130363	0	0.345538	0	0.000366784	0.00140167	0.00197617	0.176723	0.169495	0.00278617	0.00199061	0.00199061	0.157275	0	0.47379	0.241875	0.00548685	0.0130363	0.00278617	0.121163	0.140677	0.00295961	1.22556	0	0.00104485	0.00104206	0.0171248	0.172933	0.068117	0.0220349	0.0220349	0.135445	0	0.00278617	0	0.0319462	0.0147866	0	0.019911	0.0577252	0	0.119126	0.00104206	0	0.00278617
SRS057717	0	0.0725958	0.0725958	0	0.00118759	0	0.103714	0	0.0147407	0.000214315	0.00118759	0.282233	0.581618	0.00118759	0.00572796	0.00572796	0.0659735	0	0.396927	0.324446	0.00502975	0.00138023	0.00118759	0.0364711	0.0641948	6.56198e-05	0.294526	0	0.00118759	0.000214315	0.0725958	0.282233	0.0628722	0.018957	0.018957	0.0546318	0	0.00118759	4.72766e-06	0.108339	0.31857	0	0.0737833	0.00587601	0	0.0739628	0.000214315	0	0.00118759
SRS058723	0	0	0.0032094	0	0.0123307	0	0.0667191	0	0.00214244	0.00203419	0.00203419	0.0032094	0.73057	0.00912134	0.0152336	0.0152336	0.0739256	0	0.201868	0.0633523	0.0313519	0.0123307	0.00912134	0.619718	0.818397	0.000107942	0.00841853	0	0.0172701	0.00165885	0	0	0.0638253	0.0128494	0.0128494	0.0367739	0	0.00912134	0	0.0453529	0.0165171	0	0.00912134	0.0110206	0	0.0222376	0.00165885	0	0.00912134
SRS058770	0	0.00124284	0.00329473	0	0.00205189	0	0.0666982	0	0.000252433	5.23015e-05	5.23015e-05	0.0127021	0.773701	0	0.000696865	0.000696865	0.0714322	0	0.00539285	0.0362601	0.0134602	0.00232245	0	0.424208	0.815796	1.57254e-05	0.0315963	0	0.0853758	0	7.84758e-05	0.000544258	0.0231201	0.0231201	0.00508956	0.0468008	0	0	9.59944e-07	0.00538648	0.00118882	0	0.00124284	0.0216851	0	0.00556779	0	0	0
SRS062427	0	0.000397311	0.000397311	0	0	0	0.157003	0	0.000874298	0	0	0.0938097	0.839252	0	0.0263236	0.0263236	0.101287	0	0.630583	0.277155	5.42673e-05	0	0	0.0709873	0.0885334	1.14325e-07	0.435075	0	0.0588914	0	2.76082e-05	0.0989195	0.0705234	0.0705234	0.0199758	0.0694669	0	0	0	0.131304	0.294297	0	0.000397311	0.0525234	0	0.112036	0	0	0
SRS063040	0	0.00526431	0.0056601	0	0.00921504	0	0.342493	0	0.000514342	0.000447308	0.00125514	0.0553399	0.169639	0.00215107	0.00711525	0.00711525	0.134833	0	0.444248	0.154728	0.00702545	0.00215092	0.00215107	0.0988738	0.138439	0.00186036	1.1066	0	0.000405727	0.000394817	0.00259549	0.00580654	0.0578427	0.0162455	0.0162455	0.130004	0	0.00215107	0	0.0299098	0.0112619	0	0.00741538	0.080138	0	0.111505	0.000394817	0	0.00215107
SRS063985	0	6.71899e-07	0.000244298	0	0.0145652	0	0.309892	0	9.05932e-05	0.00118827	0.00396603	0.000343168	0.112588	0.00666231	0.0285242	0.0285242	0.113431	0	0.351654	0.496441	0.00733778	0.0145842	0.00666231	0.0772823	0.0578995	6.43654e-05	1.01335	0	0.00110298	0.00110298	9.08882e-08	9.68333e-06	0.00360174	0.000807078	0.000807078	0.0927269	0	0.00666231	0	0.0960508	0.0267738	0	0.00666298	0.401344	0	0.132922	0.00110298	0	0.00666231
SRS064276	0	0.0107993	0.0129743	0	0.0351304	0	0.309844	0	0.00128277	0.0070537	0.00814489	0.0498013	0.107652	0.0283795	0.0153842	0.0153842	0.101504	0	0.364269	0.207307	0.0240161	0.0390295	0.0283795	0.0999993	0.102577	0.000263696	0.87475	0	0.00558597	0.00557347	0.00396093	0.0066838	0.189805	0.0484377	0.0484377	0.11327	0	0.0283795	0	0.0877837	0.0224443	0	0.0391789	0.0640054	0	0.105331	0.00557347	0	0.0283795
SRS064557	0	0.00557428	0.00723997	0	0.00860311	0	0.172333	0	0.00164287	0.000569398	0.0012517	0.101775	0.96384	0.00102331	0.00558388	0.00558388	0.117223	0	0.506762	0.169277	0.00604811	0.00860311	0.00102331	0.063468	0.0972233	0.00733994	0.440443	0	0.0246696	0.000377229	0.0128464	0.107381	0.0514013	0.0147985	0.0147985	0.065479	0	0.00102331	0	0.0147331	0.011515	0	0.00659758	0.0664785	0	0.108236	0.000377229	0	0.00102331
SRS064645	0	0	0.000212504	0	0.00196894	0	0.186208	0	0.0084399	7.28971e-05	0.00258145	0.000212504	1.16467	0	0.00291154	0.00291154	0.102864	0	0.55726	0.0313436	0.0042835	0.00258145	0	0.0915483	0.0955944	0	0.528556	0	0.0220333	0	0.0373807	0.0373807	0.0319182	0.0319182	0.0090207	0.0852027	0	0	0	0.0110146	0.00268687	0	0	0.0311311	0	0.108173	0	0	0
SRS065504	0	0.0141927	0.0145477	0	0.00797422	0	0.136934	0	0.00156085	3.43365e-05	0.000771202	0.0921404	1.00062	0	0.00447966	0.00447966	0.134594	0	0.25884	0.11683	0.0161679	0.00160608	0	0.107945	0.129586	0.0203676	0.211275	0	0.0235994	0	0.00123856	0.00535013	0.149327	0.0335774	0.0335774	0.114181	0	0	0	0.0236912	0.00989346	1.32564	0.00123856	0.02469	0	0.0463493	0	0	0
SRS077730	0	0.0228472	0.0274101	0	0.0216944	0	0.0950717	0	0.00269442	0.00504222	0.00517007	0.0277155	0.384312	0.01647	0.0139878	0.0139878	0.0367868	0	0.215435	0.111679	0.0398869	0.00654684	0.01647	0.0457048	0.0432164	0.000116431	0.141349	0	0.0745609	0.00413079	0.0186535	0.0186647	0.00557611	0.00126916	0.00126916	0.0633983	0	0.01647	0	0.0563071	0.02006	0	0.0393172	0.0395498	0	0.0552071	0.00413079	0	0.01647
SRS078176	0	0.000366848	0.000485388	0	0.0539151	0	0.445973	0	4.93139e-05	0.00681577	0.0089823	0.00482864	0.153257	0.0472001	0.0284766	0.0284766	0.163728	0	0.413352	0.144082	0.0178563	0.054584	0.0472001	0.12607	0.147122	0.0178147	1.02964	0	0.00659023	0.0065895	4.27143e-05	0.000388482	0.235881	0.0686371	0.0686371	0.133562	0	0.0472001	0	0.044432	0.0330618	0	0.0475669	0.0553156	0	0.171553	0.0065895	0	0.0472001
MH0001	0	0.00279985	0.00280379	0	0.00656245	0	0.574467	0	0	0.000290263	0.000438551	0.0049625	0.276975	0.00393552	0.0112868	0.0112868	0.268881	0	0.0287746	0.130748	0.0322211	0.00662665	0.00393552	0.229903	0.269942	0.0068235	0.940205	0	0.000288985	0.000286153	0.000995768	0.00179405	0.0742251	0.025982	0.025982	0.400354	0	0.00393552	0	0.0198345	0.0132146	1.44541	0.00128192	0.107506	0	0.213528	0.000286153	0	0.00393552
MH0002	0	0.00499346	0.00557725	0	0.0476314	0	0.449971	0	0.000391581	0.0068085	0.00866999	0.00650371	0.139116	0.0353361	0.00817246	0.00817246	0.147322	0	0.0698901	0.0906447	0.0355454	0.0487186	0.0353361	0.132825	0.139807	0.0102476	1.32984	0	0.0067201	0.00671583	0.0270547	0.0279812	0.296203	0.0705179	0.0705179	0.141848	0	0.0353361	0	0.031057	0.0134469	0	0.0403296	0.0352323	0	0.0242503	0.00671583	0	0.0353361
MH0003	0.000440154	0.00501737	0.00960138	0	0.00851934	0	0.267524	0	0.000255355	0.00108306	0.00108306	0.0205008	1.31231	0.00435471	0.0110319	0.0110319	0.122836	4.71103e-10	0.557819	0.132831	0.0219725	0.0103064	0.00391456	0.073371	0.151856	0.0728927	0.514407	0	0.0437798	0.000428708	0.00075177	0.00214602	0.00444559	0.000937871	0.000937871	0.112085	0	0.00391456	0	0.0308274	0.0129522	0	0.00893193	0.087345	0	0.151172	0.000428708	0	0.00391456
MH0004	0.00812075	0.000854602	0.00689366	0.034179	0.0294753	0	0.133891	0	0.00113222	0.0134142	0.00529341	0.00689366	1.02654	0.0240003	0.00596225	0.00596225	0.123772	0	0.053855	0.0909365	0.0382749	0.0358438	0.0576152	0.0732601	0.117929	0.013502	0.0297739	0	0.0433956	0.0043818	8.58299e-05	8.58299e-05	0.0752024	0.0125528	0.0125528	0.0832462	0	0.0234362	3.03982e-06	0.03176	0.00951827	1.57533	0.00446763	0.00439119	0	0.0300427	0.0043818	0	0.0234362
MH0005	0	0.000324395	0.000812048	0	0.00741238	0	0.515466	0	1.22385e-05	0.00101311	0.00110856	0.000876661	0.291076	0.00351349	0.00255122	0.00255122	0.162222	0	0.0354494	0.029756	0.00518848	0.00741238	0.00351349	0.112847	0.246755	1.3033e-06	0.764917	0	0.00101509	0.00100689	3.44558e-05	4.67756e-05	0.0815695	0.0277891	0.0277891	0.385371	0	0.00351349	0	0.00425953	0.00350322	0.12397	0.00383788	0.0253296	0	0.205012	0.00100689	0	0.00351349
MH0006	0	0.000394637	0.00059346	0	0.000230735	0	0.445397	0	8.37655e-06	3.72153e-05	4.34578e-05	0.00059346	0.241867	0	0.00966199	0.00966199	0.224708	0	0.224425	0.0453421	0.0160996	0.000230735	0	0.186148	0.241066	0.000134718	0.910122	0	1.65017e-06	0	9.16645e-05	9.16645e-05	0.000896455	0.000253444	0.000253444	0.386727	0	0	0	0.000625372	0.00971019	0	0.000394637	0.0447486	0	0.277607	0	0	0
MH0007	0	0.00132086	0.0031141	0	0.0212966	0	0.335858	0	0.00223153	0.00157748	0.00179764	0.00792737	0.225864	0.0124136	0.00461592	0.00461592	0.142543	0	0.117551	0.0533987	0.0255795	0.0153095	0.0184007	0.139419	0.22806	0.00862087	0.649745	0	0.00123896	0.00123255	0.000173	0.000679141	0.0752795	0.0140858	0.0140858	0.291877	0	0.0124136	0	0.00481829	0.00596251	0.662216	0.00140555	0.0329395	0.00598716	0.118537	0.00123255	0	0.0124136
MH0008	0.0347445	0	0.0189552	0.14463	0.0189552	0	0.192293	0	0.000244888	0.035132	0.00038744	0.0411508	0.773628	0	0.0126815	0.0126815	0.142243	0	0.263057	0.138096	0.0406662	0.0230813	0.14463	0.0969533	0.101994	0.00400907	0.199407	0	0.00616734	0	0	0.0020949	0.129235	0.0199877	0.0199877	0.0897664	0	0	0	0.026648	0.0143889	0	0	0.012904	0	0.120848	0	0	0
MH0009	0.0219493	0.00123752	0.00188393	0.0958292	0.0117041	0	0.21194	0	0.00340035	0.0235049	0.00175008	0.00398949	1.10936	0.0102588	0.00740913	0.00740913	0.130364	0	0.311179	0.04366	0.0594145	0.00296306	0.105616	0.0795441	0.111336	0.000117404	0.29738	0	0.0256488	0.00146053	0.00041387	0.00108488	0.0156542	0.00456622	0.00456622	0.0807043	0	0.00978709	0	0.00642538	0.0108352	0.431117	0.0018744	0.00754854	0	0.120171	0.00146053	0	0.00978709
MH0010	0	0.00366635	0.00392713	0	0.00650523	0	0.272844	0	0.000282008	0.000363786	0.000879955	0.00520405	0.153811	0.00111133	0.00655199	0.00655199	0.153905	0	0.324412	0.10862	0.00630082	0.00663569	0.00111133	0.11438	0.136033	0.00800358	0.841029	0	0.000338308	0.000337574	0.00031783	0.000391653	0.0950087	0.0279526	0.0279526	0.114713	0	0.00111133	0	0.0253259	0.00673884	0.814481	0.000655404	0.0863184	0	0.074639	0.000337574	0	0.00111133
MH0011	0	0.00512052	0.00594868	0	0.00900995	0	0.256511	0	8.71632e-05	7.13124e-05	0.000357726	0.00815618	0.129317	0.000310141	0.00472722	0.00472722	0.122837	0	0.290388	0.112301	0.00688525	0.00930374	0.000310141	0.099897	0.105091	0.00422957	0.982259	0	4.99544e-05	4.433e-05	0.000472532	0.000650722	0.0247796	0.00704307	0.00704307	0.0944765	0	0.000310141	0	0.0140886	0.00510887	1.21039	0.000516862	0.103653	0	0.0586153	4.433e-05	0	0.000310141
MH0012	0	0.00492025	0.011504	0	0.045449	0	0.289342	0	0.00167188	0.00440031	0.00580403	0.0115434	0.141537	0.0251111	0.013708	0.013708	0.101483	0	0.146734	0.147742	0.0242517	0.0455472	0.0251111	0.0802599	0.127359	3.10626e-05	0.754607	0	0.00387375	0.00386578	0.000363877	0.000365463	0.023138	0.00654056	0.00654056	0.152207	0	0.0251111	0	0.0765171	0.016001	1.07393	0.00422966	0.0600001	0	0.0863373	0.00386578	0	0.0251111
MH0013	0	0.00708455	0.00817838	0	0.0612333	0	0.243477	0	0.00195545	0.00655994	0.00840987	0.0107802	0.144042	0.0492131	0.00925811	0.00925811	0.101518	0	0.0983167	0.150129	0.0205393	0.0612385	0.0492131	0.0842971	0.140742	5.18278e-06	0.44222	0	0.00639499	0.00638527	0.000706942	0.000943539	0.00793124	0.00172697	0.00172697	0.196805	0	0.0492131	0	0.0379824	0.0145623	0.946394	0.00709222	0.0713097	0	0.127166	0.00638527	0	0.0492131
MH0014	0	0.00846726	0.00966907	0	0.0892005	0	0.302706	0	0.000193237	0.00648786	0.00778486	0.013218	0.113256	0.0818684	0.00312237	0.00312237	0.0896066	0	0.171491	0.197931	0.0169428	0.0892005	0.0818684	0.0782868	0.0978195	6.3996e-05	0.738981	0	0.00623448	0.00623448	0.000727754	0.00101822	0.01384	0.00398931	0.00398931	0.103476	0	0.0818684	0	0.015806	0.00882469	0.448257	0.00696223	0.102845	0	0.0856105	0.00623448	0	0.0818684
MH0015	0	0	0.00952032	0	0.0432665	0	0.437199	0	0.000386429	0.000527306	0.0011991	0.0101378	0.246143	0.00401218	0.0141071	0.0141071	0.126784	0	0.0990133	0.165767	0.00942617	0.0432665	0.00401218	0.0608208	0.227511	0.0162761	0.757348	0	0.000359978	0.000359978	0	5.13655e-05	0.00352708	0.0010218	0.0010218	0.347261	0	0.00401218	0	0.0580125	0.0136793	0	0.00401218	0.133229	0	0.202854	0.000359978	0	0.00401218
MH0016	0	0.0157602	0.0157602	0	0	0	0.300348	0	0.0117025	0	0	0.0157602	0.143253	0	0.0239988	0.0239988	0.130731	0	0.635859	0.115512	0.0320461	7.82218e-07	0	0.114764	0.122342	0.00255899	1.04275	0	3.71066e-05	0	0.00131877	0.00131877	0.0274903	0.00886197	0.00886197	0.112486	0	0	0	0.0780935	0.213841	0	0.0157602	0.0374233	0	0.124994	0	0	0
MH0017	0	0.00789285	0.00988278	0	0.00380806	0	0.351643	0	0.000103391	0.00028471	0.000332924	0.0133894	0.171991	0.00114835	0.0126822	0.0126822	0.16246	0	0.495896	0.147642	0.00590147	0.00914566	0.00114835	0.12334	0.138408	0.00215712	0.827131	1.25238e-05	0.000110009	7.57074e-05	0.00117178	0.00168362	0.0184559	0.00413139	0.00413139	0.116859	2.19837e-06	0.00114835	1.31623e-05	0.0210855	0.0141821	0.146635	0.00124748	0.122373	0	0.148846	7.57074e-05	0	0.00114835
MH0018	0	0.00766961	0.00844975	0	0.00306207	0	0.322991	0	0.000900618	0.000234199	0.000443132	0.0093697	1.04388	0.00101023	0.0155926	0.0155926	0.119417	0	0.577387	0.060278	0.00596396	0.00321806	0.00101023	0.09286	0.19941	0.00121725	0.523715	2.38861e-05	0.00573586	0.000106137	0.00110143	0.00123705	0.0661757	0.0131132	0.0131132	0.166734	4.30719e-06	0.00101023	5.21168e-06	0.0181037	0.0165945	0	0.00867985	0.0424165	0	0.155836	0.000106137	0	0.00101023
MH0019	0	0.00571996	0.00649619	0	0.0121198	0	0.25248	0	0.00457312	0.000528643	0.00109634	0.0276053	1.1281	0.00154226	0.0077491	0.0077491	0.101287	0	0.509332	0.0998867	0.00737445	0.0134099	0.00154226	0.0658452	0.157285	0.00311737	0.438637	0	0.00578257	0.000382192	0.000568001	0.00210657	0.0451674	0.009867	0.009867	0.12943	0	0.00154226	4.35158e-07	0.0387647	0.00952371	0	0.00726222	0.0539021	0	0.114987	0.000382192	0	0.00154226
MH0020	0	0.00623887	0.0124465	0	0.0172039	0	0.168774	0	0.00714286	0.000485283	0.00116234	0.0371244	0.986274	0.000129616	0.0120782	0.0120782	0.105152	0	0.52537	0.138547	0.00738529	0.0180398	0.000129616	0.0618016	0.102852	0.00486843	0.440388	0	0.0153364	2.21878e-05	0.000738089	0.0027673	0.0220273	0.00495757	0.00495757	0.0734716	0	0.000129616	0	0.0714921	0.0137276	0.0677422	0.000760277	0.0609019	0	0.113104	2.21878e-05	0	0.000129616
MH0021	0	0.00448306	0.00712343	0	0.00264037	0	0.276541	0	0.00125844	0.000729613	0.000729613	0.00712343	0.160064	0	0.0130402	0.0130402	0.115921	0	0.199961	0.0556621	0.0110127	0.00264037	0	0.107651	0.151061	0.00839509	0.956732	0	1.28572e-05	0	0.00045805	0.00045805	0.0801852	0.0255845	0.0255845	0.149618	0	0	0	0.042688	0.0127686	0.889257	0.00045805	0.0142326	0	0.0296712	0	0	0
MH0022	0	0.00198365	0.00240327	0	0.0052443	0	0.303849	0	0.00024288	4.09896e-06	8.34888e-05	0.00416364	0.177138	0	0.00103808	0.00103808	0.129449	0	0.172659	0.0420619	0.0218357	0.0052443	0	0.130002	0.181591	0.0106123	0.718156	0	1.25997e-05	0	0.000197818	0.000361894	0.10864	0.0363821	0.0363821	0.182999	0	0	0	0.00968167	0.00131648	1.04427	0.000197818	0.0356862	0	0.0219595	0	0	0
MH0023	0	0.000396687	0.00088596	0	0.00705803	0	0.15101	0	1.31918e-05	6.93209e-06	0.000123968	0.00261685	1.02847	0	0.00130136	0.00130136	0.13998	0	0.194225	0.0517444	0.0133834	0.00705803	0	0.093407	0.154855	0.00869776	0.186519	0	0.0289101	0	3.89101e-05	0.000139404	0.0611493	0.013115	0.013115	0.115605	0	0	0	0.0114677	0.00131679	1.37289	3.89101e-05	0.0451209	0	0.0232665	0	0	0
MH0024	0	0.00481025	0.00502457	0	0.0568004	0	0.332111	0	0.00289152	0.00694887	0.00850603	0.00504695	0.158434	0.0448821	0.00357681	0.00357681	0.128669	0	0.0440729	0.0988378	0.0300931	0.0571616	0.0450373	0.113326	0.159657	0.000661889	0.762849	0	0.00692183	0.00692053	0.000257561	0.000258331	0.0635697	0.0185734	0.0185734	0.145066	7.44881e-07	0.0448821	3.30278e-07	0.0242955	0.0091709	1.00217	0.00717809	0.041702	0	0.0215112	0.00692053	0	0.0448821
MH0025	0	0.00551418	0.00585731	0	0.0697105	0	0.431711	0	0.00410622	0.00803567	0.0100854	0.0058796	0.182446	0.0578921	0.0055925	0.0055925	0.138561	0	0.0514255	0.125951	0.023321	0.0702472	0.0580549	0.135443	0.179647	0.000412101	0.876662	0	0.0079964	0.00798817	0.00041521	0.000416491	0.0805176	0.0222744	0.0222744	0.168553	1.05623e-06	0.0578921	4.43348e-07	0.0249431	0.011901	0.946582	0.00840338	0.0550233	0	0.0297792	0.00798817	0	0.0578921
MH0026	0.000178002	0.00861035	0.0116584	0	0.00676947	0	0.416384	0	0.000648212	0.000182656	0.000371803	0.0222323	0.186568	0.000568114	0.00564275	0.00564275	0.129534	0	0.363651	0.122106	0.0138508	0.00785177	0.000390112	0.113219	0.161445	0.0106217	1.23959	0	6.39261e-05	3.66589e-05	0.000887241	0.00183658	0.0812753	0.0220223	0.0220223	0.160063	0	0.000390112	6.70712e-06	0.0273211	0.00718085	0	0.00900046	0.0876972	0	0.0983599	3.66589e-05	0	0.000390112
MH0027	0.0219663	0.0120193	0.0149593	0.0983427	0.0138856	0	0.248336	0	0.00426899	0.022129	0.000699191	0.0281064	1.10788	0.000277608	0.00893354	0.00893354	0.145432	0	0.3632	0.123281	0.0362408	0.0150371	0.0984712	0.0894406	0.146449	0.00415443	0.301228	0	0.0191089	1.69526e-05	0.00138172	0.00237275	0.0696188	0.0161865	0.0161865	0.117731	0	0.000128514	3.42571e-06	0.0519808	0.010641	0.0392499	0.00139867	0.0129182	0	0.124773	1.69526e-05	0	0.000128514
MH0028	0.0189275	0.00228142	0.00235806	0.0970621	0.00535916	0	0.380939	0	0.0029681	0.0189309	0.00030393	0.00379024	0.21108	0	0.00577256	0.00577256	0.152138	0	0.163623	0.0668111	0.0514713	0.00552216	0.0970621	0.128672	0.22301	0.00123727	0.574872	0	4.44167e-06	0	0.000326226	0.000458327	0.050132	0.0125618	0.0125618	0.272801	0	0	0	0.0201294	0.00590826	0.23669	0.000307522	0.0115121	0	0.149112	0	0	0
MH0030	0	6.63509e-05	0.00149419	0	0.00376312	0	0.352246	0	0.000211429	1.11688e-05	4.53275e-05	0.00151337	0.213435	0	0.00157298	0.00157298	0.122708	0	0.0228952	0.00766219	0.0347084	0.00385997	0	0.140779	0.232649	0.00270005	0.61959	0	1.15553e-07	0	9.27875e-06	1.1935e-05	0.0274348	0.00981871	0.00981871	0.307166	0	0	0	0.00561583	0.00153959	0.842038	9.27875e-06	0.00711513	0	0.0916401	0	0	0
MH0031	0	0.00110474	0.00241849	0	0.00215128	0	0.314616	0	6.89328e-05	4.74037e-05	9.81711e-05	0.00258439	0.211773	0	0.00706284	0.00706284	0.19637	0	0.0224155	0.00979092	0.00528621	0.00215128	0	0.164833	0.200066	0.00235234	0.452326	0	1.8319e-06	0	0.000206749	0.0002365	0.0304028	0.0113462	0.0113462	0.165759	0	0	0	0.00790592	0.00720117	1.58874	0.000206749	0.00793501	0	0.015998	0	0	0
MH0032	0.000505946	0.00544098	0.00629184	0	0.00236071	0	0.311465	0	0.0002606	7.86291e-05	0.000243816	0.00978026	0.17234	0.000220005	0.0160326	0.0160326	0.162534	0	0.311577	0.0172467	0.0311697	0.00236071	0	0.118752	0.163184	0.00336805	0.635471	0	1.40169e-06	0	0.000990088	0.00155589	0.0271688	0.00654933	0.00654933	0.22333	0	0	0	0.0267703	0.0173447	0.401598	0.000990088	0.00848678	0	0.196546	0	0	0
MH0033	0.000316177	0.00503468	0.00570822	0	0.00211038	0	0.352381	0	0.000165917	7.81762e-05	0.000248063	0.00998551	0.197992	0.000133824	0.016635	0.016635	0.161052	0	0.355713	0.0162226	0.0307883	0.00211038	0	0.103297	0.196968	0.00469952	0.656802	0	0	0	0.00082791	0.00145434	0.0366953	0.00773926	0.00773926	0.246399	0	0	0	0.0315472	0.0178412	0.358107	0.00082791	0.00561379	0	0.202832	0	0	0
MH0034	0	0.00236582	0.00309502	0	0.0114334	0	0.315577	0	7.1065e-05	1.43812e-05	0.000248424	0.00861248	0.213207	0	0.00981169	0.00981169	0.169097	0	0.274857	0.0859535	0.0114283	0.0115906	0	0.10527	0.205112	0.0123182	0.756118	0	3.19142e-06	0	0.000381924	0.00128988	0.0703628	0.0157959	0.0157959	0.245607	0	0	0	0.0273485	0.0108531	0.142274	0.000381924	0.0638184	0	0.166151	0	0	0
MH0035	0	0.0113324	0.0119002	0	0.0102029	0	0.236487	0	0.000289801	0.000423336	0.000961785	0.0168597	0.164058	0.00284542	0.00861373	0.00861373	0.161157	0	0.27028	0.0714835	0.012763	0.0103213	0.00284542	0.102078	0.162699	0.00886514	0.618989	0	0.000385527	0.000379209	0.00122414	0.00163796	0.0505193	0.0132213	0.0132213	0.18289	0	0.00284542	0	0.0364997	0.0100483	0.349882	0.00160335	0.0339686	0	0.136853	0.000379209	0	0.00284542
MH0036	0	0.00953668	0.00953668	0	0.020849	0	0.14234	0	0.000959371	0.00305549	0.00390227	0.0097976	0.942197	0.017948	0.00776576	0.00776576	0.112414	0	0.219969	0.0775004	0.0116462	0.00596498	0.017948	0.0756631	0.109585	0.00557473	0.184694	0	0.0372181	0.00305549	0.000710482	0.000723276	0.0388868	0.00950502	0.00950502	0.0825062	0	0.017948	0	0.0268174	0.0123738	0.589388	0.00376597	0.0356918	0	0.0656908	0.00305549	0	0.017948
MH0037	0	0.00422303	0.00688371	0	0.0287295	0	0.197111	0	0.00126434	0.0056752	0.00584081	0.00712502	0.951888	0.0254151	0.0145852	0.0145852	0.110843	0	0.440614	0.103152	0.0320194	0.0319369	0.0254151	0.0653942	0.114572	0.0020346	0.348855	0	0.0355719	0.00504383	0.000268611	0.00027896	0.0295518	0.00698163	0.00698163	0.0680059	0	0.0254151	1.35993e-05	0.057216	0.019111	0	0.0296382	0.0211228	0	0.111632	0.00504383	0	0.0254151
MH0038	0	0.00967925	0.0121986	0	0.00592009	0	0.325248	0	9.85097e-05	0.000642561	0.000987025	0.0194809	0.191459	0.00112687	0.0217411	0.0217411	0.178897	0	0.313952	0.102168	0.0385503	0.00891744	0.00112687	0.121143	0.185577	0.000897747	0.832022	0	0.00026783	0.000262571	0.000966137	0.00157974	0.0138639	0.00453236	0.00453236	0.233036	0	0.00112687	3.74401e-05	0.0621123	0.0228589	0	0.0108061	0.0339208	0	0.182486	0.000262571	0	0.00112687
MH0039	0	0.00484894	0.00750082	0	0.00453897	0	0.347701	0	1.55341e-05	0.000262688	0.00045394	0.0160341	0.253191	0	0.0142625	0.0142625	0.242654	0	0.066432	0.104516	0.0106498	0.00453897	0	0.171043	0.24102	0.00533789	0.700892	0	4.11188e-06	0	0.000455854	0.00114856	0.0425905	0.0140482	0.0140482	0.341737	0	0	0	0.0339886	0.0149571	0	0.00484894	0.0638936	0	0.194873	0	0	0
MH0040	0	0.0106658	0.0134777	0	0.0231736	0	0.307242	0	0.000382628	0.000563512	0.0013065	0.0159	0.175765	0.00325381	0.0125723	0.0125723	0.171364	0	0.165696	0.0996886	0.0154921	0.00215458	0.00325381	0.111016	0.177485	0.0113009	0.592515	0	0.00047329	0.000465823	0.00101843	0.00120674	0.0877804	0.0286049	0.0286049	0.245568	0	0.00325381	0	0.0563781	0.0141675	0	0.0139196	0.0551193	0	0.165121	0.000465823	0	0.00325381
MH0041	0	0.0160583	0.0193757	0	0.0341148	0	0.303524	0	0.00121045	0.000800054	0.00157102	0.0279014	0.187399	0.00426819	0.0090695	0.0090695	0.122293	0	0.167991	0.0802358	0.0277621	0.00276086	0.00426819	0.100047	0.18874	0.00765631	0.552338	0	0.00072871	0.000725652	0.00215059	0.00299828	0.076746	0.0243965	0.0243965	0.26396	0	0.00426819	0	0.0474661	0.0125492	0.412672	0.0023252	0.0473384	0	0.138277	0.000725652	0	0.00426819
MH0042	0	0.00436747	0.00716898	0	0.0154684	0	0.3627	0	0.0010433	0.000852981	0.00114044	0.0246306	0.228187	0.00254831	0.00752778	0.00752778	0.121222	0	0.0974142	0.0668954	0.0223196	0.015835	0.00254831	0.0985414	0.227873	0.000357062	0.689119	0	0.000803507	0.000792951	0.000496579	0.00237382	0.0633886	0.0191125	0.0191125	0.276854	0	0.00254831	0	0.0187761	0.0103471	0.445913	0.00128953	0.0391167	0	0.102982	0.000792951	0	0.00254831
MH0043	0	0.00563149	0.00697854	0	0.00824087	0	0.366618	0	0.000709124	0.000530606	0.000938793	0.0223879	0.215985	0.00212433	0.0134553	0.0134553	0.141543	0	0.292174	0.0720865	0.00721884	0.00824087	0.00212433	0.122269	0.209869	0.00130368	0.694822	0	0.000427453	0.000427453	0.000773245	0.00241536	0.0359885	0.00958431	0.00958431	0.2523	0	0.00212433	0	0.0124303	0.0157867	0	0.00775582	0.0475743	0	0.15035	0.000427453	0	0.00212433
MH0044	0	0.0122771	0.0134718	0	0.00899762	0	0.249393	0	0.000294315	0.000433114	0.00120383	0.0279602	1.26092	0.0017158	0.0123288	0.0123288	0.161611	0	0.567139	0.117349	0.00507229	0.00196631	0.0017158	0.122315	0.155998	0.00378169	0.501004	0	0.0234869	0.00028184	0.00149544	0.00278659	0.0194671	0.00419533	0.00419533	0.118593	0	0.0017158	0	0.0310186	0.015226	0	0.0139928	0.0762389	0	0.14703	0.00028184	0	0.0017158
MH0045	0	0.0117815	0.0117815	0	0.00620678	0	0.357725	0	0.000236118	0.000493967	0.000963585	0.0222409	0.248428	0.00213323	0.00769746	0.00769746	0.18188	0	0.186919	0.113821	0.00549728	0.0015087	0.00213323	0.111242	0.225176	0.00631093	0.850061	0	0.00049808	0.000493967	0.0013252	0.00255822	0.0730318	0.0152821	0.0152821	0.318132	0	0.00213323	0	0.0275826	0.0108252	0	0.0139148	0.0778429	0	0.203744	0.000493967	0	0.00213323
MH0046	0	0.00162307	0.00201877	0	0.00774218	0	0.336238	0	0.0331488	0.00038484	0.000620802	0.005886	0.203458	0.00150887	0.00496022	0.00496022	0.132078	0	0.140221	0.0608725	0.0121278	0.00774218	0.00150887	0.0803892	0.197014	0.00665033	0.737008	0	0.000372851	0.000372851	0.000173406	0.000521657	0.0770271	0.0206016	0.0206016	0.285042	0	0.00150887	0	0.0176492	0.00560678	0	0.00313194	0.0441362	0	0.174401	0.000372851	0	0.00150887
MH0047	0	0.00133381	0.00191578	0	0.00904039	0	0.296501	0	0.0368559	4.67168e-05	0.000813389	0.00991646	0.159027	0	0.0172538	0.0172538	0.158369	0	0.253679	0.0866866	0.0321278	0.00904039	0	0.126149	0.160143	0.00417035	0.745487	0	6.71372e-07	0	0.000219561	0.00105375	0.0357991	0.0107765	0.0107765	0.24408	0	0	0	0.0418831	0.0174941	0	0.00133381	0.0452612	0	0.19596	0	0	0
MH0048	0	0.00214318	0.00214318	0	0.00532083	0	0.188793	0	0	0	0.0009157	0.0222976	1.07518	0	0.0131429	0.0131429	0.112561	0	0.543582	0.105843	0.0129382	0.00532083	0	0.0894496	0.10708	0.00466068	0.487713	0	0.00682508	0	0.000425139	0.00257147	0.0313022	0.00636952	0.00636952	0.0832669	0	0	0	0.0279522	0.0147986	0	0.00214318	0.0630576	0	0.127446	0	0	0
MH0049	0	0.00202357	0.00331689	0	0.0143918	0	0.29649	0	1.377e-05	0.0013012	0.00205764	0.0299816	0.191137	0.00802013	0.0149227	0.0149227	0.142359	0	0.065456	0.0857848	0.0052931	0.0143918	0.00802013	0.125441	0.182608	0	0.564919	0	0.00111058	0.00111058	0.000289057	0.00351134	0.021867	0.00403109	0.00403109	0.23349	0	0.00802013	0	0.0302784	0.0185976	0.748428	0.00139964	0.0258999	0	0.0959242	0.00111058	0	0.00802013
MH0050	0	0.00652926	0.0077802	0	0.00618885	0	0.330648	0	1.49057e-05	0.000509504	0.00066181	0.00813341	0.208278	0.00251213	0.00318215	0.00318215	0.150629	0	0.328304	0.0397375	0.0211857	0.00618885	0.00251213	0.118977	0.206112	0.00156687	0.615393	0	0.00044422	0.000441263	0.000741048	0.000783689	0.0311019	0.00592583	0.00592583	0.217292	0	0.00251213	0	0.0157555	0.00418656	0.337681	0.00118231	0.0235447	0	0.139724	0.000441263	0	0.00251213
MH0051	0	0.00416037	0.00473474	0	0.00493336	0	0.366152	0	1.94154e-05	0.000475645	0.000658337	0.00865452	0.22677	0.00275499	0.00295452	0.00295452	0.152018	0	0.269463	0.0387419	0.0365569	0.00108806	0.00275499	0.108778	0.218964	0.000188379	0.713556	0	0.000410369	0.000410369	0.000509485	0.000973332	0.0391697	0.00834718	0.00834718	0.260343	0	0.00275499	0	0.0135008	0.00451756	0.140706	0.000919854	0.0201703	0	0.165035	0.000410369	0	0.00275499
MH0052	0	0.000290937	0.000290937	0	0.0142738	0	0.352926	0	0	0.00125084	0.00179249	0.00785289	0.236841	0.00995229	0.00262794	0.00262794	0.143023	0	0.0167502	0.045843	0.0370516	0.00308132	0.00995229	0.127493	0.236287	0.000330471	0.531269	0	0.00125084	0.00125084	4.89951e-05	0.00124048	0.053664	0.0143463	0.0143463	0.323515	0	0.00995229	2.44163e-07	0.00724266	0.00586538	0.640676	0.00129984	0.0254076	0	0.128685	0.00125084	0	0.00995229
MH0053	0	1.68161e-05	7.53144e-05	0	0.0474368	0	0.248872	0	0.0001364	0.00561639	0.00826382	0.00038662	0.166097	0.0350467	0.0202487	0.0202487	0.141916	0	0.0740704	0.144683	0.0388514	0.0497372	0.0350467	0.121073	0.179427	0.00138131	0.324058	0	0.0056073	0.0056073	2.90711e-06	4.22033e-05	0.0784124	0.0219439	0.0219439	0.232865	0	0.0350467	4.06843e-09	0.0740704	0.0232416	1.03628	0.0056102	0.0475631	0	0.09961	0.0056073	0	0.0350467
MH0054	0	0.000881764	0.00102992	0	0.0477673	0	0.11613	0	4.37277e-05	0.00617196	0.00815111	0.00142742	1.28013	0.0375095	0.00960553	0.00960553	0.129053	0	0.048267	0.117103	0.0184997	0.0477673	0.0375095	0.0856585	0.129326	0.0102855	0.00575821	0	0.0535928	0.00614298	0.000103503	0.000123835	0.0385985	0.00704155	0.00704155	0.104305	0	0.0375095	0	0.0390276	0.0138642	1.39632	0.00624648	0.050308	0	0.0234751	0.00614298	0	0.0375095
MH0055	0	0.000766238	0.00286072	0	0.0207859	0	0.304396	0	0.000366024	0.00278633	0.00305634	0.00453054	0.230427	0.0163591	0.00425947	0.00425947	0.207932	0	0.0971069	0.0642738	0.0171611	0.0207859	0.0163591	0.142286	0.224494	0.00704047	0.579299	0	0.00253693	0.00253693	9.83392e-05	0.000274967	0.0740888	0.0185355	0.0185355	0.282101	0	0.0163591	0	0.00750169	0.00655197	0.472435	0.00263527	0.0412908	0	0.150748	0.00253693	0	0.0163591
MH0056	0	0.000586729	0.00535468	0	0.0283922	0	0.320148	0	0.000578365	0.00403792	0.00404429	0.00987742	0.182873	0.0235863	0.00839328	0.00839328	0.138264	0	0.23852	0.0730821	0.013849	0.00558963	0.0235863	0.0979803	0.182804	0.000213915	0.659377	0	0.00328818	0.003288	7.54518e-05	0.00058175	0.133734	0.0336052	0.0336052	0.239852	0	0.0235863	0	0.0123138	0.00998215	0.329414	0.00336345	0.03659	0	0.179651	0.003288	0	0.0235863
MH0057	0	0.00050388	0.00290494	0	0.00842277	0	0.279754	0	0.000553411	0.00107906	0.00107906	0.00757331	0.191178	0.00602171	0.00767749	0.00767749	0.181683	0	0.340308	0.0578046	0.0085386	0.0124763	0.00602171	0.123198	0.183543	0.0016019	0.733311	0	0.000739092	0.000739092	4.69156e-05	0.000456495	0.0769493	0.0178175	0.0178175	0.21634	0	0.00602171	1.37003e-06	0.00841804	0.00853311	0.0932535	0.000786008	0.0391515	0	0.181628	0.000739092	0	0.00602171
MH0058	0	0.00072658	0.00431964	0	0.0316967	0	0.304553	0	0.000479609	0.00471566	0.00517646	0.0159612	0.214045	0.0246163	0.00871989	0.00871989	0.205022	0	0.087431	0.0812554	0.0153211	0.0360163	0.0246163	0.164285	0.214478	0.00211991	0.599752	0	0.00418413	0.00418413	7.73619e-05	0.00114374	0.110215	0.0270041	0.0270041	0.310716	0	0.0246163	9.25216e-07	0.0156461	0.0130554	0.15908	0.0042615	0.0335988	0	0.175962	0.00418413	0	0.0246163
MH0059	0	0.00240761	0.00744002	0	0.0317177	0	0.139057	0	0.000245393	0.00433819	0.00475393	0.0183539	1.1332	0.0228003	0.00454004	0.00454004	0.110392	0	0.123016	0.0123106	0.0120352	0.0325822	0.0228003	0.101325	0.130999	0.000440581	0.105532	0	0.0406141	0.00378462	0.000273453	0.001029	0.0950909	0.0189125	0.0189125	0.113321	0	0.0228003	0	0.015685	0.00838435	1.3336	0.00405807	0.00618162	0	0.0348173	0.00378462	0	0.0228003
MH0060	0	0.00117304	0.00351258	0	0.0124553	0	0.25419	0	0.000639095	0.00178446	0.00188945	0.019169	0.145614	0.00932344	0.00544931	0.00544931	0.1435	0	0.243793	0.142505	0.00406212	0.0124553	0.00932344	0.110554	0.122227	0.0029596	0.681783	0	0.00140551	0.00140347	0.000170869	0.00109426	0.00765414	0.00209757	0.00209757	0.102802	0	0.00932344	0	0.024934	0.00746105	0.527835	0.00157434	0.0934061	0	0.0800836	0.00140347	0	0.00932344
MH0061	0	0.00250323	0.00565246	0	0.014226	0	0.323267	0	0.00192018	0.00153937	0.00189534	0.0269608	0.161514	0.00781014	0.00609472	0.00609472	0.15901	0	0.51323	0.211657	0.0207838	0.014226	0.00781014	0.134998	0.131917	0.000188154	1.09776	0	0.00119704	0.00119621	0.000278879	0.00153429	0.00199466	0.000568133	0.000568133	0.123679	0	0.00119621	0	0.0406601	0.00812608	0	0.0103134	0.145751	0	0.128878	0.00119621	0	0.00781014
MH0062	0	0.00315096	0.00557339	0	0.0128641	0	0.290776	0	0.00106886	0.000832508	0.00108789	0.00652509	1.14567	0.00682632	0.00268144	0.00268144	0.135615	0	0.492949	0.0741128	0.0362887	0.0128641	0.00682632	0.140976	0.204965	0.00145441	0.489503	0	0.0310126	0.000672212	0.000427392	0.000556791	0.0618457	0.0144772	0.0144772	0.187739	0	0.000672212	0	0.0157356	0.00349477	0.352384	0.0010996	0.0546774	0	0.117126	0.000672212	0	0.00682632
MH0063	0	0.00175825	0.00209134	0	0.00260399	0	0.277597	0	3.54081e-05	5.53336e-06	5.64108e-05	0.00958883	1.13341	0	0.00275019	0.00275019	0.155939	0	0.43686	0.0584577	0.00316438	0.00260399	0	0.107454	0.208425	0.00117737	0.43777	0	0.0134954	0	0.000349705	0.00201184	0.0586455	0.0152524	0.0152524	0.164503	0	0	0	0.00459839	0.00470561	0.439188	0.000349705	0.0486682	0	0.100096	0	0	0
MH0064	0.00370623	0.00231132	0.00328176	0.0108845	0.00438137	0	0.195964	0	1.81547e-05	0.00388919	0.000272755	0.0130744	0.916887	0.00189405	0.0020584	0.0020584	0.132876	0	0.253622	0.096488	0.00693196	0.00438137	0.0127785	0.0853411	0.159531	0.00668656	0.25183	0	0.0153366	0.000134541	0.000441651	0.00245557	0.0403052	0.00932657	0.00932657	0.130838	0	0.00189405	0	0.0048168	0.0045103	0.76813	0.000576192	0.0169713	0	0.0562373	0.000134541	0	0.00189405
MH0065	6.62078e-07	0.000904963	0.00384853	0	0.0179473	0	0.21127	0	6.52003e-05	0.000906501	0.00106939	0.0152904	1.30656	0.00339147	0.00152785	0.00152785	0.132859	0	0.305469	0.0762776	0.00972353	0.0185612	0.00339147	0.103456	0.175426	0.00567134	0.294964	0	0.0444298	0.000879062	7.54586e-05	0.00107877	0.0946463	0.0243631	0.0243631	0.146743	0	0.00339147	5.36531e-07	0.0164111	0.00329535	0.954311	0.000954521	0.0566951	0	0.0534522	0.000879062	0	0.00339147
MH0066	0	0.00100815	0.00373912	0	0.0102225	0	0.199036	0	4.00468e-06	3.37068e-05	0.000136395	0.0141201	1.22659	0	0.00122548	0.00122548	0.122433	0	0.49262	0.063046	0.0109445	0.0106103	0	0.0849289	0.130124	0.0105662	0.497111	0	0.0520516	0	9.18177e-05	0.000858239	0.0718976	0.0193463	0.0193463	0.0991408	0	0	4.17294e-07	0.0139461	0.00194732	0.236204	9.18177e-05	0.0462144	0	0.104216	0	0	0
MH0067	0	0.0201383	0.029393	0	0.0152705	0	0.174429	0	0.00672677	0.00246283	0.00246283	0.0293949	0.987833	0.00601581	0.0174825	0.0174825	0.0973404	0	0.590517	0.126629	0.00890072	0.0154614	0.00601581	0.0782075	0.0920681	0.00173744	0.457754	0	0.035514	0.00127295	0.0019784	0.00197853	0.0462444	0.0107769	0.0107769	0.0737819	0	0.00601581	0	0.0662037	0.0195441	0	0.0261541	0.0554974	0	0.12562	0.00127295	0	0.00601581
MH0068	0	0.0239044	0.0264354	0	0.028559	0	0.217743	0	0.00553724	0.00214261	0.00425987	0.0264804	1.05894	0.00802959	0.0292922	0.0292922	0.124437	0	0.616275	0.14482	0.0125986	0.0288855	0.00802959	0.107449	0.121509	0.00128561	0.432978	0	0.0420749	0.00184287	0.00275708	0.00276066	0.0936255	0.0227544	0.0227544	0.102618	0	0.00802959	0	0.100802	0.0314787	0	0.0319339	0.0545837	0	0.137045	0.00184287	0	0.00802959
MH0069	0	0	0.000875933	0	0.0171221	0	0.273827	0	0.00023902	3.50537e-05	0.000943349	0.00113102	1.39792	0	0.0133922	0.0133922	0.175752	0	0.587326	0.0721935	0.0127279	0.0177124	0	0.116541	0.170002	0.0192094	0.527425	0	0.0281044	0	0	2.70358e-05	0.135093	0.0342363	0.0342363	0.126696	0	0	0	0.0460247	0.0124759	0	0	0.0423499	0	0.138426	0	0	0
MH0070	0	0	0.00107387	0	0.00737019	0	0.344816	0	0	0.000577121	0.00106274	0.00710021	0.226093	0.00306624	0.0130674	0.0130674	0.169221	0	0.197158	0.0777021	0.00335427	0.00742507	0.00306624	0.105655	0.217072	0.00754976	0.583773	0	0.000415741	0.000415741	0	0.000776991	0.0414341	0.00796198	0.00796198	0.262876	0	0.00306624	0	0.0416161	0.0136132	0.320254	0.000415741	0.0302234	0	0.148032	0.000415741	0	0.00306624
MH0071	0	0	0.00656446	0	0.0487399	0	0.321786	0	0.00894528	0.00671467	0.0081307	0.00790142	0.127744	0.0332683	0.013978	0.013978	0.130367	0	0.143865	0.0317313	0.0314518	0.0111581	0.0332683	0.106186	0.118476	0.0118378	0.949939	0	0.00577552	0.00577552	0	6.29393e-05	0.0953447	0.0303221	0.0303221	0.115541	0	0.0332683	0	0.0623713	0.02036	0.749124	0.00577552	0.0159725	0	0.0527929	0.00577552	0	0.0332683
MH0072	0	0.0128875	0.0155654	0	0.0110124	0	0.0685315	0	0.000255585	0.00101013	0.00109571	0.051884	1.09337	0.00607668	0.00285753	0.00285753	0.097992	0	0.0455348	0.109831	0.0768525	0.01362	0.00607668	0.67486	0.966781	0.0180457	0.0176353	0	0.0247523	0.0008654	0.0213275	0.0576461	0.13925	0.0197672	0.0197672	0.06567	0	0.00607668	3.45758e-05	0.0208067	0.00613148	0	0.0189642	0.0499134	0	0.0162657	0.0008654	0	0.00607668
MH0073	0	0.00106853	0.00298321	0	0.00689227	0	0.227429	0	0.00028085	0.000636446	0.00064769	0.0176013	1.07422	0.00358453	5.17103e-05	5.17103e-05	0.148237	0	0.42047	0.0607257	0.00845414	0.00889694	0.00358453	0.085398	0.145318	0.010478	0.420387	0	0.014728	0.000620992	5.66744e-05	0.000844889	0.0729145	0.0176146	0.0176146	0.0894141	0	0.000620992	0	0.00448478	0.00149089	0	0.00465306	0.0394314	0	0.115406	0.000620992	0	0.00358453
MH0074	0	0	0.00784856	0	0.0334946	0	0.0879994	0	0.0144068	0.00504002	0.0334946	0.0546829	0.829418	0.025646	0.000778707	0.000778707	0.069953	0	0.00802951	0.131947	0.186595	0.0341897	0.025646	0.0516687	0.0636717	0.000695117	0.0275816	0	0.0597203	0.00426131	0.142175	0.189009	0	0	0	0.0992212	0	0.025646	0	0.00802951	0.00666478	0	0.025646	0.0516183	0	0.0146746	0.00426131	0	0.025646
MH0075	0	0	0.00269602	0	0.0365433	0	0.377229	0	0.000440316	0.0038349	0.00447377	0.0135655	0.208309	0.0223612	0.00349729	0.00349729	0.163314	0	0.109284	0.0741623	0.012416	0.0297893	0.0293774	0.132108	0.21009	0.000622442	0.705841	0	0.00344966	0.00344966	0	0.00102516	0.00635104	0.00081318	0.00081318	0.180051	0	0.0223612	0	0.0132965	0.006948	1.23472	0.00344966	0.0323881	0.00701618	0.0369224	0.00344966	0	0.0223612
MH0076	0.000401352	0.00415442	0.00636926	0	0.00867684	0	0.242576	0	0.00135655	0.000308889	0.00121588	0.0124337	1.29311	0.000401352	0.0224677	0.0224677	0.153952	0	0.64783	0.0739812	0.012636	0.00868866	0	0.109651	0.15287	0.0171447	0.501309	0	0.0150682	0	0.000629315	0.00104266	0.0439733	0.00978546	0.00978546	0.100634	0	0	0	0.0309475	0.0222945	0	0.00415442	0.0436434	0	0.163466	0	0	0
MH0077	0	0.0033011	0.00488568	0	0.00602819	0	0.208533	0	0	0.000118965	0.000648467	0.0167145	0.964336	0	0.00869306	0.00869306	0.151767	0	0.323793	0.102039	0.00213663	0.00602972	0	0.0913538	0.144095	0.00259128	0.295519	0	0.0275046	0	0.000490908	0.00183734	0.0104674	0.00305551	0.00305551	0.0998685	0	0	0	0.038959	0.00988193	0.30643	0.000490908	0.0556946	0	0.0974347	0	0	0
MH0078	6.74011e-07	6.46879e-06	8.46422e-05	0	0.0103652	0	0.251943	0	0	0.000523422	0.000596682	8.46422e-05	1.13733	0.00915246	0.0092479	0.0092479	0.21551	0	0.022359	0.0315583	0.0983916	0.0103652	0.00915183	0.200747	0.27787	0.0134371	0.00505116	0	0.016797	0.000519481	1.66064e-06	1.66064e-06	0.0701066	0.0275261	0.0275261	0.241097	0	0.00915183	0	0.00121985	0.00969184	2.06906	0.00915829	0.0223218	0	0.0176587	0.000519481	0	0.00915183
MH0079	0	0.00184607	0.00184607	0	0.0542066	0	0.239823	0	0.000194338	0.00807527	0.0109616	0.0127779	0.129202	0.0471943	0.0104602	0.0104602	0.133623	0	0.20259	0.115204	0.0345651	0.0542066	0.0471943	0.111323	0.145639	0	0.721981	0	0.00807527	0.00807527	0.000203971	0.000905403	0.0374349	0.0098995	0.0098995	0.117561	0	0.0471943	0	0.0425206	0.0165546	1.48852	0.00827924	0.0215698	0	0.0524621	0.00807527	0	0.0471943
MH0080	0	0.00770108	0.00770108	0	0	0	0.262924	0	0.00474156	0	0	0.0183633	1.15317	0	0.0202453	0.0202453	0.172299	0	0.656706	0.062778	0.0128989	2.61695e-05	0	0.137434	0.169033	0.0107351	0.552753	0	0.0360445	0	0.000926236	0.00178122	0.0799184	0.0152957	0.0152957	0.129174	0	0	0	0.0411323	0.141037	0	0.00770108	0.0111218	0	0.14893	0	0	0
MH0081	0	0.00358942	0.0044674	0	0.00541013	0	0.149976	0	0	0.000627787	0.000874397	0.00682842	1.15007	0.00275022	0.00516617	0.00516617	0.113299	0	0.389295	0.0384679	0.0103362	0.00719444	0.00275022	0.070467	0.124325	0	0.379676	0	0.0967215	0.000506808	0.000423963	0.000595319	0.00992121	0.00250665	0.00250665	0.0760358	0	0.00275022	0	0.00682759	0.00590071	0.534118	0.000930771	0.028311	0	0.0759384	0.000506808	0	0.00275022
MH0082	0	0.00200922	0.00294655	0	0.0199897	0	0.320344	0	8.13815e-05	0.00289058	0.00457824	0.00576282	0.164259	0.0117919	0.0170549	0.0170549	0.16308	0	0.295366	0.0182085	0.0245657	0.0199897	0.0117919	0.13913	0.168743	0.00149087	0.767718	0	0.00267452	0.00267271	0.000432131	0.000793529	0.0852066	0.0166964	0.0166964	0.147371	0	0.0117919	0	0.0564611	0.0186156	1.01549	0.00310484	0.00406464	0	0.0677893	0.00267271	0	0.0117919
MH0083	0	0	0.00579329	0	0.02205	0	0.212064	0	0.00782221	6.29457e-05	0.000239581	0.044505	1.11252	0	0.00486936	0.00486936	0.107091	0	0.523583	0.222269	0.012826	0.02205	0	0.0703039	0.0848729	0.00278935	0.499195	0	0.073405	0	0	0.00213163	0.0217847	0.00161269	0.00161269	0.0705738	0	0	0	0.0303418	0.00676141	0	0	0.177295	0	0.12374	0	0	0
MH0084	0	0.00494238	0.00494238	0	0.000671402	0	0.516822	0	7.63538e-05	0	2.80942e-05	0.00799583	1.5165	0	0.0126487	0.0126487	0.313533	0	1.0736	0.0582563	0.00343916	0.000689414	0	0.265175	0.30631	1.80122e-05	1.04481	0	0.00642614	0	0.00148192	0.00245984	0.0789687	0.0789687	0.0203564	0.245165	0	0	0	0.0064243	0.0150805	0	0.00494238	0.04945	0	0.302608	0	0	0
MH0085	0	0.00391581	0.00649353	0	0.00869992	0	0.186023	0	5.44988e-05	0.00182198	0.00205452	0.0273721	0.650589	0.0043692	0.0122954	0.0122954	0.114983	0	0.493936	0.105558	0.010438	0.00869992	0.0043692	0.0703129	0.111618	0.0119081	0.442019	0	0.0143332	0.00152241	0.000413843	0.00185011	0.158969	0.0400413	0.0400413	0.0822232	0	0.0043692	0	0.0342464	0.015085	0	0.00828501	0.047863	0	0.0992488	0.00152241	0	0.0043692
MH0086	0	0.00566053	0.0275512	0	0.058867	0	0.239635	0	0.000277531	0.00250163	0.002888	0.0278373	1.26272	0.0194769	0.0042938	0.0042938	0.133016	0	0.525715	0.175695	0.0298162	0.00292072	0.0194769	0.101751	0.143534	0.0573743	0.478528	0	0.0298436	0.00205177	0.00108806	0.00114492	0.0593232	0.0125494	0.0125494	0.125911	0	0.0194769	1.12837e-05	0.0565058	0.00665426	0	0.0251374	0.117132	0	0.155158	0.00205177	0	0.0194769
[truncated: 18 more columns]
